# Supplementary material for: Transcriptomic and metabolomic analyses reveal OsACL-A2 coordinates light signaling, stress responses, and metabolic changes in rice
Source: Front Plant Sci. 2026 Apr 10;17:1789851. doi: 10.3389/fpls.2026.1789851 (PMC13105920; doi:10.3389/fpls.2026.1789851)
Supplement: Supplementary Table 1 — Primers used in this study. [file Table1.xlsx]

## Sheet: Sheet1
Supplementary Table 1 Primers used in this study
Primers	Sequence: 5ʹ-3ʹ	Comments
OsActin-qPCR-F	5' GGAAGTACAGTGTCTGGATTGGAG 3'	Forward primer for qRT-PCR analysis of internal control Actin gene
OsActin-qPCR-F	5' TCTTGGCTTAGCATTCTTGGGT 3'	Reverse primer for qRT-PCR analysis of internal control Actin gene
OsACL-qPCR-F	5' AACACATCGGCACAGGGACG 3'	Forward primer for qRT-PCR analysis of OsACL-A2
OsACL-qPCR-R	5' AACGGAATGAAATGCACACC 3'	Forward primer for qRT-PCR analysis of OsACL-A2
OsACS-qPCR-F	5' AGTAGCTGGCATTGCTGCTTGC 3'	Forward primer for qRT-PCR analysis of OsACS
OsACS-qPCR-R	5' TCGTCGAGGAGGATGGAGGC 3'	Forward primer for qRT-PCR analysis of OsACS
OsPDHA-qPCR-F	5' CTGCCGCTGTTCCACATCTTCT 3'	Forward primer for qRT-PCR analysis of OsPDHA
OsPDHA-qPCR-R	5' GCGCTCCACGAACGGGTTCT 3'	Forward primer for qRT-PCR analysis of OsPDHA
OsACO-qPCR-F	5' CTTCTTCGACGTGCCGTGGATC 3'	Forward primer for qRT-PCR analysis of OsACO
OsACO-qPCR-R	5' AGAACTCGTACCCTCCGCCTCC 3'	Forward primer for qRT-PCR analysis of OsACO
OsHY5-qPCR-F	5' GGCAAGGGAGAGAAAGAAGGCAT 3'	Forward primer for qRT-PCR analysis of OsHY5
OsHY5-qPCR-R	5' GAAGAACTGGCCCTCTTCTGCTC 3'	Forward primer for qRT-PCR analysis of OsHY5
OsCHS-qPCR-F	5' GTGGAGGCGAAGGTTGGGCT 3'	Forward primer for qRT-PCR analysis of OsCHS
OsCHS-qPCR-R	5' TGATGGGGACGCTGTGGAGG 3'	Reverse primer for qRT-PCR analysis of OsCHS
OsF3’H-qPCR-F	5' GGCGCGAGGGAGTTCAAAGA 3'	Forward primer for qRT-PCR analysis of OsF3’H
OsF3’H-qPCR-R	5' CCAGGAGCAAGCCAAGCAAG 3'	Reverse primer for qRT-PCR analysis of OsF3’H
OsCHI-qPCR-F	5' TGCGTTGTGTGTTCCGTGTCA 3'	Forward primer for qRT-PCR analysis of CHI
OsCHI-qPCR-R	5' TTCTCGAAATCGCCGGTGAC 3'	Reverse primer for qRT-PCR analysis of CHI
