# Supplementary material for: Transcriptomic and metabolomic analyses reveal OsACL-A2 coordinates light signaling, stress responses, and metabolic changes in rice
Source: Front Plant Sci. 2026 Apr 10;17:1789851. doi: 10.3389/fpls.2026.1789851 (PMC13105920; doi:10.3389/fpls.2026.1789851)
Supplement: Supplementary Table 2 — Genomic variation analysis of the OsACL-A2 locus and flanking 2-kb regions in diverse rice varieties. [file Table2.xlsx]

## Sheet: Sheet1
Supplementary Table 2 Genomic variation analysis of the OsACL-A2 locus and flanking 2-kb regions in diverse rice varieties.
Var ID	Chrom	Position	Primary Allele	Secondary Allele	Primary Allele Frequency	Var	GWAS Results P-value ≥ 1e-5 or a P-value ranking prior to 20000 in GWAS, otherwise NA is shown.">	Effect snpEff and CooVar were used to evaluate the impact of variations. And we employed PolyPhen-2 and SIFT to quantitatively evaluate the impact of missense mutation. The chromatin accessibility score represents chromatin accessibility signal around the variation. The score is from 0 to 100. A higher score means that the accessibility of the region (100 bp upstream and 100 bp downstream of the …
vg1223274102 (J)	chr12	23274102	CTA	C	0.961	CTA -> C	NA	upstream_gene_variant/ downstream_gene_variant/ intergenic_region LOC_Os12g37870.1 Alt: C| upstream_gene_variant MODIFIER(snpEff)/silent_mutation(CooVar)LOC_Os12g37860.1 Alt: C| downstream_gene_variant MODIFIER(snpEff)/silent_mutation(CooVar)LOC_Os12g37860-LOC_Os12g37870 Alt: C| intergenic_region MODIFIER(snpEff)/silent_mutation(CooVar)The average chromatin accessibility score: 59.506; most acces…
vg1223274130 (J)	chr12	23274130	G	A	0.965	G -> A	NA	upstream_gene_variant/ downstream_gene_variant/ intergenic_region LOC_Os12g37870.1 Alt: A| upstream_gene_variant MODIFIER(snpEff)/silent_mutation(CooVar)LOC_Os12g37860.1 Alt: A| downstream_gene_variant MODIFIER(snpEff)/silent_mutation(CooVar)LOC_Os12g37860-LOC_Os12g37870 Alt: A| intergenic_region MODIFIER(snpEff)/silent_mutation(CooVar)The average chromatin accessibility score: 59.319; most acces…
vg1223274210 (J)	chr12	23274210	A	T	0.961	A -> T	NA	upstream_gene_variant/ downstream_gene_variant/ intergenic_region LOC_Os12g37870.1 Alt: T| upstream_gene_variant MODIFIER(snpEff)/silent_mutation(CooVar)LOC_Os12g37860.1 Alt: T| downstream_gene_variant MODIFIER(snpEff)/silent_mutation(CooVar)LOC_Os12g37860-LOC_Os12g37870 Alt: T| intergenic_region MODIFIER(snpEff)/silent_mutation(CooVar)The average chromatin accessibility score: 58.642; most acces…
vg1223274250 (J)	chr12	23274250	A	G	0.961	A -> G	NA	upstream_gene_variant/ downstream_gene_variant/ intergenic_region LOC_Os12g37870.1 Alt: G| upstream_gene_variant MODIFIER(snpEff)/silent_mutation(CooVar)LOC_Os12g37860.1 Alt: G| downstream_gene_variant MODIFIER(snpEff)/silent_mutation(CooVar)LOC_Os12g37860-LOC_Os12g37870 Alt: G| intergenic_region MODIFIER(snpEff)/silent_mutation(CooVar)The average chromatin accessibility score: 58.183; most acces…
vg1223274259 (J)	chr12	23274259	T	C	0.995	T -> C	NA	upstream_gene_variant/ downstream_gene_variant/ intergenic_region LOC_Os12g37870.1 Alt: C| upstream_gene_variant MODIFIER(snpEff)/silent_mutation(CooVar)LOC_Os12g37860.1 Alt: C| downstream_gene_variant MODIFIER(snpEff)/silent_mutation(CooVar)LOC_Os12g37860-LOC_Os12g37870 Alt: C| intergenic_region MODIFIER(snpEff)/silent_mutation(CooVar)The average chromatin accessibility score: 58.103; most acces…
vg1223274264 (J)	chr12	23274264	C	A	0.976	C -> A	NA	upstream_gene_variant/ downstream_gene_variant/ intergenic_region LOC_Os12g37870.1 Alt: A| upstream_gene_variant MODIFIER(snpEff)/silent_mutation(CooVar)LOC_Os12g37860.1 Alt: A| downstream_gene_variant MODIFIER(snpEff)/silent_mutation(CooVar)LOC_Os12g37860-LOC_Os12g37870 Alt: A| intergenic_region MODIFIER(snpEff)/silent_mutation(CooVar)The average chromatin accessibility score: 58.138; most acces…
vg1223274292 (J)	chr12	23274292	A	T	0.976	A -> T	NA	upstream_gene_variant/ downstream_gene_variant/ intergenic_region LOC_Os12g37870.1 Alt: T| upstream_gene_variant MODIFIER(snpEff)/silent_mutation(CooVar)LOC_Os12g37860.1 Alt: T| downstream_gene_variant MODIFIER(snpEff)/silent_mutation(CooVar)LOC_Os12g37860-LOC_Os12g37870 Alt: T| intergenic_region MODIFIER(snpEff)/silent_mutation(CooVar)The average chromatin accessibility score: 56.899; most acces…
vg1223274294 (J)	chr12	23274294	AC	A	0.977	AC -> A	NA	upstream_gene_variant/ downstream_gene_variant/ intergenic_region LOC_Os12g37870.1 Alt: A| upstream_gene_variant MODIFIER(snpEff)/silent_mutation(CooVar)LOC_Os12g37860.1 Alt: A| downstream_gene_variant MODIFIER(snpEff)/silent_mutation(CooVar)LOC_Os12g37860-LOC_Os12g37870 Alt: A| intergenic_region MODIFIER(snpEff)/silent_mutation(CooVar)The average chromatin accessibility score: 56.899; most acces…
vg1223274330 (J)	chr12	23274330	C	T	0.961	C -> T	NA	upstream_gene_variant/ downstream_gene_variant/ intergenic_region LOC_Os12g37870.1 Alt: T| upstream_gene_variant MODIFIER(snpEff)/silent_mutation(CooVar)LOC_Os12g37860.1 Alt: T| downstream_gene_variant MODIFIER(snpEff)/silent_mutation(CooVar)LOC_Os12g37860-LOC_Os12g37870 Alt: T| intergenic_region MODIFIER(snpEff)/silent_mutation(CooVar)The average chromatin accessibility score: 49.216; most acces…
vg1223274372 (J)	chr12	23274372	A	AT	0.974	A -> AT	NA	upstream_gene_variant/ downstream_gene_variant/ intergenic_region N Alt: DEL/silent_mutation(CooVar)LOC_Os12g37870.1 Alt: AT| upstream_gene_variant MODIFIER(snpEff)/silent_mutation(CooVar)LOC_Os12g37860.1 Alt: AT| downstream_gene_variant MODIFIER(snpEff)/silent_mutation(CooVar)LOC_Os12g37860-LOC_Os12g37870 Alt: AT| intergenic_region MODIFIER(snpEff)/silent_mutation(CooVar)The average chromatin ac…
vg1223274373 (J)	chr12	23274373	TA	T	0.961	TA -> T,TAA	NA	upstream_gene_variant/ downstream_gene_variant/ intergenic_region LOC_Os12g37870.1 Alt: TAA| upstream_gene_variant MODIFIER(snpEff)/silent_mutation(CooVar)LOC_Os12g37860.1 Alt: TAA| downstream_gene_variant MODIFIER(snpEff)/silent_mutation(CooVar)LOC_Os12g37860-LOC_Os12g37870 Alt: TAA| intergenic_region MODIFIER(snpEff)/silent_mutation(CooVar)LOC_Os12g37870.1 Alt: T| upstream_gene_variant MODIFIER…
vg1223274440 (J)	chr12	23274440	T	A	0.998	T -> A	NA	upstream_gene_variant/ downstream_gene_variant/ intergenic_region LOC_Os12g37870.1 Alt: A| upstream_gene_variant MODIFIER(snpEff)LOC_Os12g37860.1 Alt: A| downstream_gene_variant MODIFIER(snpEff)LOC_Os12g37860-LOC_Os12g37870 Alt: A| intergenic_region MODIFIER(snpEff)The average chromatin accessibility score: 63.503; most accessible tissue: Callus, score: 91.111
vg1223274456 (J)	chr12	23274456	G	GA	0.998	G -> GA	NA	upstream_gene_variant/ downstream_gene_variant/ intergenic_region LOC_Os12g37870.1 Alt: GA| upstream_gene_variant MODIFIER(snpEff)LOC_Os12g37860.1 Alt: GA| downstream_gene_variant MODIFIER(snpEff)LOC_Os12g37860-LOC_Os12g37870 Alt: GA| intergenic_region MODIFIER(snpEff)The average chromatin accessibility score: 64.858; most accessible tissue: Callus, score: 91.111
vg1223274500 (J)	chr12	23274500	G	A	0.995	G -> A	NA	upstream_gene_variant/ downstream_gene_variant/ intergenic_region LOC_Os12g37870.1 Alt: A| upstream_gene_variant MODIFIER(snpEff)LOC_Os12g37860.1 Alt: A| downstream_gene_variant MODIFIER(snpEff)LOC_Os12g37860-LOC_Os12g37870 Alt: A| intergenic_region MODIFIER(snpEff)The average chromatin accessibility score: 66.959; most accessible tissue: Callus, score: 91.111
vg1223274506 (J)	chr12	23274506	C	T	0.961	C -> T	NA	upstream_gene_variant/ downstream_gene_variant/ intergenic_region LOC_Os12g37870.1 Alt: T| upstream_gene_variant MODIFIER(snpEff)/silent_mutation(CooVar)LOC_Os12g37860.1 Alt: T| downstream_gene_variant MODIFIER(snpEff)/silent_mutation(CooVar)LOC_Os12g37860-LOC_Os12g37870 Alt: T| intergenic_region MODIFIER(snpEff)/silent_mutation(CooVar)The average chromatin accessibility score: 66.959; most acces…
vg1223274510 (J)	chr12	23274510	G	A	0.549	G -> A	NA	upstream_gene_variant/ downstream_gene_variant/ intergenic_region N Alt: DEL/silent_mutation(CooVar)LOC_Os12g37870.1 Alt: A| upstream_gene_variant MODIFIER(snpEff)/silent_mutation(CooVar)LOC_Os12g37860.1 Alt: A| downstream_gene_variant MODIFIER(snpEff)/silent_mutation(CooVar)LOC_Os12g37860-LOC_Os12g37870 Alt: A| intergenic_region MODIFIER(snpEff)/silent_mutation(CooVar)The average chromatin acces…
vg1223274560 (J)	chr12	23274560	A	G	0.682	A -> G	11 associations mr1074 (Ind_All); LR P-value: 2.10E-07;mr1148 (Ind_All); LR P-value: 9.83E-08;mr1180 (Ind_All); LR P-value: 3.63E-06;mr1518 (Ind_All); LR P-value: 9.04E-06;mr1542 (Ind_All); LR P-value: 2.00E-06;mr1074_2 (Ind_All); LR P-value: 3.46E-06;mr1098_2 (Ind_All); LR P-value: 7.06E-07;mr1148_2 (Ind_All); LR P-value: 1.92E-06;mr1150_2 (Ind_All); LR P-value: 2.19E-07;mr1227_2 (All); LR P-val…	upstream_gene_variant/ downstream_gene_variant/ intergenic_region LOC_Os12g37870.1 Alt: G| upstream_gene_variant MODIFIER(snpEff)/silent_mutation(CooVar)LOC_Os12g37860.1 Alt: G| downstream_gene_variant MODIFIER(snpEff)/silent_mutation(CooVar)LOC_Os12g37860-LOC_Os12g37870 Alt: G| intergenic_region MODIFIER(snpEff)/silent_mutation(CooVar)The average chromatin accessibility score: 69.449; most acces…
vg1223274561 (J)	chr12	23274561	CT	CTT	0.674	CT -> CTT,C,CTTT	NA	upstream_gene_variant/ downstream_gene_variant/ intergenic_region LOC_Os12g37870.1 Alt: C| upstream_gene_variant MODIFIER(snpEff)/silent_mutation(CooVar)LOC_Os12g37860.1 Alt: C| downstream_gene_variant MODIFIER(snpEff)/silent_mutation(CooVar)LOC_Os12g37860-LOC_Os12g37870 Alt: C| intergenic_region MODIFIER(snpEff)/silent_mutation(CooVar)N Alt: DEL/silent_mutation(CooVar)LOC_Os12g37870.1 Alt: CTTT|…
vg1223274591 (J)	chr12	23274591	A	G	0.958	A -> G	3 associations mr1348 (All); LR P-value: 4.31E-08;mr1808 (All); LR P-value: 9.27E-06;mr1193_2 (All); LR P-value: 1.36E-10	upstream_gene_variant/ downstream_gene_variant/ intergenic_region LOC_Os12g37870.1 Alt: G| upstream_gene_variant MODIFIER(snpEff)/silent_mutation(CooVar)LOC_Os12g37860.1 Alt: G| downstream_gene_variant MODIFIER(snpEff)/silent_mutation(CooVar)LOC_Os12g37860-LOC_Os12g37870 Alt: G| intergenic_region MODIFIER(snpEff)/silent_mutation(CooVar)The average chromatin accessibility score: 72.591; most acces…
vg1223274601 (J)	chr12	23274601	G	GA	0.663	G -> GA	NA	upstream_gene_variant/ downstream_gene_variant/ intergenic_region N Alt: DEL/silent_mutation(CooVar)LOC_Os12g37870.1 Alt: GA| upstream_gene_variant MODIFIER(snpEff)/silent_mutation(CooVar)LOC_Os12g37860.1 Alt: GA| downstream_gene_variant MODIFIER(snpEff)/silent_mutation(CooVar)LOC_Os12g37860-LOC_Os12g37870 Alt: GA| intergenic_region MODIFIER(snpEff)/silent_mutation(CooVar)The average chromatin ac…
vg1223274613 (J)	chr12	23274613	A	G	0.663	A -> G	25 associations mr1069 (All); LR P-value: 3.80E-13;mr1074 (Ind_All); LR P-value: 3.79E-08;mr1098 (Ind_All); LR P-value: 1.13E-06;mr1101 (Ind_All); LR P-value: 7.83E-06;mr1130 (Ind_All); LR P-value: 6.57E-07;mr1146 (All); LR P-value: 1.91E-14;mr1148 (Ind_All); LR P-value: 5.50E-09;mr1180 (Ind_All); LR P-value: 1.30E-06;mr1222 (All); LR P-value: 6.90E-09;mr1254 (Ind_All); LR P-value: 4.60E-06;mr144…	upstream_gene_variant/ downstream_gene_variant/ intergenic_region N Alt: DEL/silent_mutation(CooVar)LOC_Os12g37870.1 Alt: G| upstream_gene_variant MODIFIER(snpEff)/silent_mutation(CooVar)LOC_Os12g37860.1 Alt: G| downstream_gene_variant MODIFIER(snpEff)/silent_mutation(CooVar)LOC_Os12g37860-LOC_Os12g37870 Alt: G| intergenic_region MODIFIER(snpEff)/silent_mutation(CooVar)The average chromatin acces…
vg1223274625 (J)	chr12	23274625	A	ACTAGTA TATGGAT ACAATCT CTAACTA ACAACAT AATGCTA CTCTATT ATTACTT AT	0.759	A -> ACTAGTATAT GGATACAATC TCTAACTAAC AACATAATGC TACTCTATTA TTACTTAT	NA	upstream_gene_variant/ downstream_gene_variant/ intergenic_region LOC_Os12g37870.1 Alt: ACTAGTATATGGATACAATCTCTAACTAACAACATAATGCTACTCTATTATTACTTAT| upstream_gene_variant MODIFIER(snpEff)/silent_mutation(CooVar)LOC_Os12g37860.1 Alt: ACTAGTATATGGATACAATCTCTAACTAACAACATAATGCTACTCTATTATTACTTAT| downstream_gene_variant MODIFIER(snpEff)/silent_mutation(CooVar)LOC_Os12g37860-LOC_Os12g37870 Alt: ACTAGTAT…
vg1223274629 (J)	chr12	23274629	G	A	0.998	G -> A	NA	upstream_gene_variant/ downstream_gene_variant/ intergenic_region LOC_Os12g37870.1 Alt: A| upstream_gene_variant MODIFIER(snpEff)LOC_Os12g37860.1 Alt: A| downstream_gene_variant MODIFIER(snpEff)LOC_Os12g37860-LOC_Os12g37870 Alt: A| intergenic_region MODIFIER(snpEff)The average chromatin accessibility score: 73.872; most accessible tissue: Minghui63 flower, score: 85.480
vg1223274669 (J)	chr12	23274669	T	C	0.986	T -> C	NA	upstream_gene_variant/ downstream_gene_variant/ intergenic_region LOC_Os12g37870.1 Alt: C| upstream_gene_variant MODIFIER(snpEff)/silent_mutation(CooVar)LOC_Os12g37860.1 Alt: C| downstream_gene_variant MODIFIER(snpEff)/silent_mutation(CooVar)LOC_Os12g37860-LOC_Os12g37870 Alt: C| intergenic_region MODIFIER(snpEff)/silent_mutation(CooVar)N Alt: DEL/silent_mutation(CooVar)The average chromatin acces…
vg1223274677 (J)	chr12	23274677	AC	A	0.995	AC -> A	NA	upstream_gene_variant/ downstream_gene_variant/ intergenic_region LOC_Os12g37870.1 Alt: A| upstream_gene_variant MODIFIER(snpEff)/silent_mutation(CooVar)LOC_Os12g37860.1 Alt: A| downstream_gene_variant MODIFIER(snpEff)/silent_mutation(CooVar)LOC_Os12g37860-LOC_Os12g37870 Alt: A| intergenic_region MODIFIER(snpEff)/silent_mutation(CooVar)The average chromatin accessibility score: 78.269; most acces…
vg1223274678 (J)	chr12	23274678	C	A	0.996	C -> A	NA	upstream_gene_variant/ downstream_gene_variant/ intergenic_region LOC_Os12g37870.1 Alt: A| upstream_gene_variant MODIFIER(snpEff)LOC_Os12g37860.1 Alt: A| downstream_gene_variant MODIFIER(snpEff)LOC_Os12g37860-LOC_Os12g37870 Alt: A| intergenic_region MODIFIER(snpEff)The average chromatin accessibility score: 78.276; most accessible tissue: Callus, score: 92.682
vg1223274680 (J)	chr12	23274680	T	TATCTA	0.986	T -> TATCTA	NA	upstream_gene_variant/ downstream_gene_variant/ intergenic_region LOC_Os12g37870.1 Alt: TATCTA| upstream_gene_variant MODIFIER(snpEff)/silent_mutation(CooVar)LOC_Os12g37860.1 Alt: TATCTA| downstream_gene_variant MODIFIER(snpEff)/silent_mutation(CooVar)LOC_Os12g37860-LOC_Os12g37870 Alt: TATCTA| intergenic_region MODIFIER(snpEff)/silent_mutation(CooVar)The average chromatin accessibility score: 78.…
vg1223274681 (J)	chr12	23274681	G	A	0.593	G -> A,GTATATGG ATACAATCTC TAACTAACAA CATAATGCTA CTTTATTATT ACTTA	3 associations mr1425 (All); LR P-value: 5.19E-06;mr1227_2 (All); LR P-value: 6.09E-07;mr1607_2 (All); LR P-value: 1.68E-07	upstream_gene_variant/ downstream_gene_variant/ intergenic_region N Alt: DEL/silent_mutation(CooVar)LOC_Os12g37870.1 Alt: A| upstream_gene_variant MODIFIER(snpEff)/silent_mutation(CooVar)LOC_Os12g37860.1 Alt: A| downstream_gene_variant MODIFIER(snpEff)/silent_mutation(CooVar)LOC_Os12g37860-LOC_Os12g37870 Alt: A| intergenic_region MODIFIER(snpEff)/silent_mutation(CooVar)LOC_Os12g37870.1 Alt: GTATA…
vg1223274682 (J)	chr12	23274682	T	TATATGG ATA	0.998	T -> TATATGGATA CAATCTCTAA CTAA,TATAT GGATA	NA	upstream_gene_variant/ downstream_gene_variant/ intergenic_region LOC_Os12g37870.1 Alt: TATATGGATA| upstream_gene_variant MODIFIER(snpEff)LOC_Os12g37860.1 Alt: TATATGGATA| downstream_gene_variant MODIFIER(snpEff)LOC_Os12g37860-LOC_Os12g37870 Alt: TATATGGATA| intergenic_region MODIFIER(snpEff)LOC_Os12g37870.1 Alt: TATATGGATACAATCTCTAACTAA| upstream_gene_variant MODIFIER(snpEff)LOC_Os12g37860.1 Alt…
vg1223274683 (J)	chr12	23274683	C	CT	0.992	C -> CT,CTAGTAT ATGGATACAA TCTCTAACTA ACAACAT,CT AGTATATGGA TACAATCTCT ,CTAGTATAT GGATACAATC TCTAACT	NA	upstream_gene_variant/ downstream_gene_variant/ intergenic_region LOC_Os12g37870.1 Alt: CTAGTATATGGATACAATCTCTAACT| upstream_gene_variant MODIFIER(snpEff)LOC_Os12g37860.1 Alt: CTAGTATATGGATACAATCTCTAACT| downstream_gene_variant MODIFIER(snpEff)LOC_Os12g37860-LOC_Os12g37870 Alt: CTAGTATATGGATACAATCTCTAACT| intergenic_region MODIFIER(snpEff)LOC_Os12g37870.1 Alt: CTAGTATATGGATACAATCTCT| upstream_gen…
vg1223274684 (J)	chr12	23274684	A	AGT	0.996	A -> T,AGT	NA	upstream_gene_variant/ downstream_gene_variant/ intergenic_region LOC_Os12g37870.1 Alt: AGT| upstream_gene_variant MODIFIER(snpEff)LOC_Os12g37860.1 Alt: AGT| downstream_gene_variant MODIFIER(snpEff)LOC_Os12g37860-LOC_Os12g37870 Alt: AGT| intergenic_region MODIFIER(snpEff)LOC_Os12g37870.1 Alt: T| upstream_gene_variant MODIFIER(snpEff)LOC_Os12g37860.1 Alt: T| downstream_gene_variant MODIFIER(snpEff…
vg1223274685 (J)	chr12	23274685	A	G	0.998	A -> G	NA	upstream_gene_variant/ downstream_gene_variant/ intergenic_region LOC_Os12g37870.1 Alt: G| upstream_gene_variant MODIFIER(snpEff)LOC_Os12g37860.1 Alt: G| downstream_gene_variant MODIFIER(snpEff)LOC_Os12g37860-LOC_Os12g37870 Alt: G| intergenic_region MODIFIER(snpEff)The average chromatin accessibility score: 79.391; most accessible tissue: Callus, score: 92.682
vg1223274689 (J)	chr12	23274689	GT	AT	0.932	GT -> AT,G,GGATA CAATCTCT	NA	upstream_gene_variant/ downstream_gene_variant/ intergenic_region N Alt: DEL/silent_mutation(CooVar)LOC_Os12g37870.1 Alt: AT| upstream_gene_variant MODIFIER(snpEff)/silent_mutation(CooVar)LOC_Os12g37860.1 Alt: AT| downstream_gene_variant MODIFIER(snpEff)/silent_mutation(CooVar)LOC_Os12g37860-LOC_Os12g37870 Alt: AT| intergenic_region MODIFIER(snpEff)/silent_mutation(CooVar)LOC_Os12g37870.1 Alt: GG…
vg1223274691 (J)	chr12	23274691	G	A	0.599	G -> A	4 associations mr1069 (All); LR P-value: 1.45E-11;mr1425 (All); LR P-value: 1.87E-06;mr1227_2 (All); LR P-value: 2.30E-07;mr1607_2 (All); LR P-value: 1.12E-07	upstream_gene_variant/ downstream_gene_variant/ intergenic_region N Alt: DEL/silent_mutation(CooVar)LOC_Os12g37870.1 Alt: A| upstream_gene_variant MODIFIER(snpEff)/silent_mutation(CooVar)LOC_Os12g37860.1 Alt: A| downstream_gene_variant MODIFIER(snpEff)/silent_mutation(CooVar)LOC_Os12g37860-LOC_Os12g37870 Alt: A| intergenic_region MODIFIER(snpEff)/silent_mutation(CooVar)The average chromatin acces…
vg1223274692 (J)	chr12	23274692	AT	A	0.976	AT -> A	NA	upstream_gene_variant/ downstream_gene_variant/ intergenic_region N Alt: DEL/silent_mutation(CooVar)LOC_Os12g37870.1 Alt: A| upstream_gene_variant MODIFIER(snpEff)/silent_mutation(CooVar)LOC_Os12g37860.1 Alt: A| downstream_gene_variant MODIFIER(snpEff)/silent_mutation(CooVar)LOC_Os12g37860-LOC_Os12g37870 Alt: A| intergenic_region MODIFIER(snpEff)/silent_mutation(CooVar)The average chromatin acces…
vg1223274696 (J)	chr12	23274696	T	C	0.953	T -> C	NA	upstream_gene_variant/ downstream_gene_variant/ intergenic_region LOC_Os12g37870.1 Alt: C| upstream_gene_variant MODIFIER(snpEff)/silent_mutation(CooVar)LOC_Os12g37860.1 Alt: C| downstream_gene_variant MODIFIER(snpEff)/silent_mutation(CooVar)LOC_Os12g37860-LOC_Os12g37870 Alt: C| intergenic_region MODIFIER(snpEff)/silent_mutation(CooVar)N Alt: DEL/silent_mutation(CooVar)The average chromatin acces…
vg1223274701 (J)	chr12	23274701	A	G	0.957	A -> G	NA	upstream_gene_variant/ downstream_gene_variant/ intergenic_region LOC_Os12g37870.1 Alt: G| upstream_gene_variant MODIFIER(snpEff)/silent_mutation(CooVar)LOC_Os12g37860.1 Alt: G| downstream_gene_variant MODIFIER(snpEff)/silent_mutation(CooVar)LOC_Os12g37860-LOC_Os12g37870 Alt: G| intergenic_region MODIFIER(snpEff)/silent_mutation(CooVar)The average chromatin accessibility score: 79.941; most acces…
vg1223274702 (J)	chr12	23274702	C	T	0.553	C -> T	NA	upstream_gene_variant/ downstream_gene_variant/ intergenic_region N Alt: DEL/silent_mutation(CooVar)LOC_Os12g37870.1 Alt: T| upstream_gene_variant MODIFIER(snpEff)/silent_mutation(CooVar)LOC_Os12g37860.1 Alt: T| downstream_gene_variant MODIFIER(snpEff)/silent_mutation(CooVar)LOC_Os12g37860-LOC_Os12g37870 Alt: T| intergenic_region MODIFIER(snpEff)/silent_mutation(CooVar)The average chromatin acces…
vg1223274718 (J)	chr12	23274718	A	G	0.965	A -> G	NA	upstream_gene_variant/ downstream_gene_variant/ intergenic_region N Alt: DEL/silent_mutation(CooVar)LOC_Os12g37870.1 Alt: G| upstream_gene_variant MODIFIER(snpEff)/silent_mutation(CooVar)LOC_Os12g37860.1 Alt: G| downstream_gene_variant MODIFIER(snpEff)/silent_mutation(CooVar)LOC_Os12g37860-LOC_Os12g37870 Alt: G| intergenic_region MODIFIER(snpEff)/silent_mutation(CooVar)The average chromatin acces…
vg1223274735 (J)	chr12	23274735	C	T	0.975	C -> T	NA	upstream_gene_variant/ downstream_gene_variant/ intergenic_region N Alt: DEL/silent_mutation(CooVar)LOC_Os12g37870.1 Alt: T| upstream_gene_variant MODIFIER(snpEff)/silent_mutation(CooVar)LOC_Os12g37860.1 Alt: T| downstream_gene_variant MODIFIER(snpEff)/silent_mutation(CooVar)LOC_Os12g37860-LOC_Os12g37870 Alt: T| intergenic_region MODIFIER(snpEff)/silent_mutation(CooVar)The average chromatin acces…
vg1223274736 (J)	chr12	23274736	G	A	0.999	G -> A	NA	upstream_gene_variant/ downstream_gene_variant/ intergenic_region LOC_Os12g37870.1 Alt: A| upstream_gene_variant MODIFIER(snpEff)LOC_Os12g37860.1 Alt: A| downstream_gene_variant MODIFIER(snpEff)LOC_Os12g37860-LOC_Os12g37870 Alt: A| intergenic_region MODIFIER(snpEff)The average chromatin accessibility score: 82.738; most accessible tissue: Callus, score: 92.682
vg1223274738 (J)	chr12	23274738	C	T	0.962	C -> T	NA	upstream_gene_variant/ downstream_gene_variant/ intergenic_region LOC_Os12g37870.1 Alt: T| upstream_gene_variant MODIFIER(snpEff)/silent_mutation(CooVar)LOC_Os12g37860.1 Alt: T| downstream_gene_variant MODIFIER(snpEff)/silent_mutation(CooVar)LOC_Os12g37860-LOC_Os12g37870 Alt: T| intergenic_region MODIFIER(snpEff)/silent_mutation(CooVar)The average chromatin accessibility score: 82.718; most acces…
vg1223274741 (J)	chr12	23274741	A	G	0.998	A -> G	NA	upstream_gene_variant/ downstream_gene_variant/ intergenic_region LOC_Os12g37870.1 Alt: G| upstream_gene_variant MODIFIER(snpEff)LOC_Os12g37860.1 Alt: G| downstream_gene_variant MODIFIER(snpEff)LOC_Os12g37860-LOC_Os12g37870 Alt: G| intergenic_region MODIFIER(snpEff)The average chromatin accessibility score: 82.828; most accessible tissue: Callus, score: 92.682
vg1223274742 (J)	chr12	23274742	T	C	0.555	T -> C	NA	upstream_gene_variant/ downstream_gene_variant/ intergenic_region LOC_Os12g37870.1 Alt: C| upstream_gene_variant MODIFIER(snpEff)/silent_mutation(CooVar)LOC_Os12g37860.1 Alt: C| downstream_gene_variant MODIFIER(snpEff)/silent_mutation(CooVar)LOC_Os12g37860-LOC_Os12g37870 Alt: C| intergenic_region MODIFIER(snpEff)/silent_mutation(CooVar)N Alt: DEL/silent_mutation(CooVar)The average chromatin acces…
vg1223274758 (J)	chr12	23274758	T	C	0.554	T -> C	NA	upstream_gene_variant/ downstream_gene_variant/ intergenic_region LOC_Os12g37870.1 Alt: C| upstream_gene_variant MODIFIER(snpEff)/silent_mutation(CooVar)LOC_Os12g37860.1 Alt: C| downstream_gene_variant MODIFIER(snpEff)/silent_mutation(CooVar)LOC_Os12g37860-LOC_Os12g37870 Alt: C| intergenic_region MODIFIER(snpEff)/silent_mutation(CooVar)N Alt: DEL/silent_mutation(CooVar)The average chromatin acces…
vg1223274762 (J)	chr12	23274762	CT	TT	0.995	CT -> TT,C	NA	upstream_gene_variant/ downstream_gene_variant/ intergenic_region LOC_Os12g37870.1 Alt: C| upstream_gene_variant MODIFIER(snpEff)/silent_mutation(CooVar)LOC_Os12g37860.1 Alt: C| downstream_gene_variant MODIFIER(snpEff)/silent_mutation(CooVar)LOC_Os12g37860-LOC_Os12g37870 Alt: C| intergenic_region MODIFIER(snpEff)/silent_mutation(CooVar)LOC_Os12g37870.1 Alt: TT| upstream_gene_variant MODIFIER(snpE…
vg1223274764 (J)	chr12	23274764	G	A	0.953	G -> A	5 associations mr1343 (All); LR P-value: 6.23E-07;mr1496 (All); LR P-value: 1.69E-14;mr1530 (All); LR P-value: 5.29E-07;mr1808 (All); LR P-value: 9.15E-06;mr1511_2 (All); LR P-value: 9.83E-06	upstream_gene_variant/ downstream_gene_variant/ intergenic_region LOC_Os12g37870.1 Alt: A| upstream_gene_variant MODIFIER(snpEff)/silent_mutation(CooVar)LOC_Os12g37860.1 Alt: A| downstream_gene_variant MODIFIER(snpEff)/silent_mutation(CooVar)LOC_Os12g37860-LOC_Os12g37870 Alt: A| intergenic_region MODIFIER(snpEff)/silent_mutation(CooVar)The average chromatin accessibility score: 81.772; most acces…
vg1223274778 (J)	chr12	23274778	G	A	0.998	G -> A	NA	upstream_gene_variant/ downstream_gene_variant/ intergenic_region LOC_Os12g37870.1 Alt: A| upstream_gene_variant MODIFIER(snpEff)LOC_Os12g37860.1 Alt: A| downstream_gene_variant MODIFIER(snpEff)LOC_Os12g37860-LOC_Os12g37870 Alt: A| intergenic_region MODIFIER(snpEff)The average chromatin accessibility score: 81.885; most accessible tissue: Callus, score: 92.682
vg1223274782 (J)	chr12	23274782	C	T	0.998	C -> T	NA	upstream_gene_variant/ downstream_gene_variant/ intergenic_region LOC_Os12g37870.1 Alt: T| upstream_gene_variant MODIFIER(snpEff)LOC_Os12g37860.1 Alt: T| downstream_gene_variant MODIFIER(snpEff)LOC_Os12g37860-LOC_Os12g37870 Alt: T| intergenic_region MODIFIER(snpEff)The average chromatin accessibility score: 81.631; most accessible tissue: Callus, score: 92.682
vg1223274786 (J)	chr12	23274786	T	C	0.957	T -> C	3 associations mr1348 (All); LR P-value: 4.31E-08;mr1808 (All); LR P-value: 9.27E-06;mr1193_2 (All); LR P-value: 1.36E-10	upstream_gene_variant/ downstream_gene_variant/ intergenic_region LOC_Os12g37870.1 Alt: C| upstream_gene_variant MODIFIER(snpEff)/silent_mutation(CooVar)LOC_Os12g37860.1 Alt: C| downstream_gene_variant MODIFIER(snpEff)/silent_mutation(CooVar)LOC_Os12g37860-LOC_Os12g37870 Alt: C| intergenic_region MODIFIER(snpEff)/silent_mutation(CooVar)The average chromatin accessibility score: 81.430; most acces…
vg1223274795 (J)	chr12	23274795	C	T	0.996	C -> T	NA	upstream_gene_variant/ downstream_gene_variant/ intergenic_region LOC_Os12g37870.1 Alt: T| upstream_gene_variant MODIFIER(snpEff)LOC_Os12g37860.1 Alt: T| downstream_gene_variant MODIFIER(snpEff)LOC_Os12g37860-LOC_Os12g37870 Alt: T| intergenic_region MODIFIER(snpEff)The average chromatin accessibility score: 81.198; most accessible tissue: Callus, score: 92.682
vg1223274799 (J)	chr12	23274799	CT	TT	0.974	CT -> TT,C	NA	upstream_gene_variant/ downstream_gene_variant/ intergenic_region LOC_Os12g37870.1 Alt: C| upstream_gene_variant MODIFIER(snpEff)/silent_mutation(CooVar)LOC_Os12g37860.1 Alt: C| downstream_gene_variant MODIFIER(snpEff)/silent_mutation(CooVar)LOC_Os12g37860-LOC_Os12g37870 Alt: C| intergenic_region MODIFIER(snpEff)/silent_mutation(CooVar)LOC_Os12g37870.1 Alt: TT| upstream_gene_variant MODIFIER(snpE…
vg1223274800 (J)	chr12	23274800	T	C	0.552	T -> C	NA	upstream_gene_variant/ downstream_gene_variant/ intergenic_region LOC_Os12g37870.1 Alt: C| upstream_gene_variant MODIFIER(snpEff)/silent_mutation(CooVar)LOC_Os12g37860.1 Alt: C| downstream_gene_variant MODIFIER(snpEff)/silent_mutation(CooVar)LOC_Os12g37860-LOC_Os12g37870 Alt: C| intergenic_region MODIFIER(snpEff)/silent_mutation(CooVar)The average chromatin accessibility score: 81.239; most acces…
vg1223274805 (J)	chr12	23274805	C	T	0.997	C -> T	NA	upstream_gene_variant/ downstream_gene_variant/ intergenic_region LOC_Os12g37870.1 Alt: T| upstream_gene_variant MODIFIER(snpEff)LOC_Os12g37860.1 Alt: T| downstream_gene_variant MODIFIER(snpEff)LOC_Os12g37860-LOC_Os12g37870 Alt: T| intergenic_region MODIFIER(snpEff)The average chromatin accessibility score: 81.195; most accessible tissue: Callus, score: 92.682
vg1223274806 (J)	chr12	23274806	C	G	0.975	C -> G	NA	upstream_gene_variant/ downstream_gene_variant/ intergenic_region LOC_Os12g37870.1 Alt: G| upstream_gene_variant MODIFIER(snpEff)/silent_mutation(CooVar)LOC_Os12g37860.1 Alt: G| downstream_gene_variant MODIFIER(snpEff)/silent_mutation(CooVar)LOC_Os12g37860-LOC_Os12g37870 Alt: G| intergenic_region MODIFIER(snpEff)/silent_mutation(CooVar)The average chromatin accessibility score: 81.299; most acces…
vg1223274807 (J)	chr12	23274807	T	C	0.552	T -> C	NA	upstream_gene_variant/ downstream_gene_variant/ intergenic_region LOC_Os12g37870.1 Alt: C| upstream_gene_variant MODIFIER(snpEff)/silent_mutation(CooVar)LOC_Os12g37860.1 Alt: C| downstream_gene_variant MODIFIER(snpEff)/silent_mutation(CooVar)LOC_Os12g37860-LOC_Os12g37870 Alt: C| intergenic_region MODIFIER(snpEff)/silent_mutation(CooVar)The average chromatin accessibility score: 81.328; most acces…
vg1223274809 (J)	chr12	23274809	A	G	0.996	A -> G	NA	upstream_gene_variant/ downstream_gene_variant/ intergenic_region LOC_Os12g37870.1 Alt: G| upstream_gene_variant MODIFIER(snpEff)LOC_Os12g37860.1 Alt: G| downstream_gene_variant MODIFIER(snpEff)LOC_Os12g37860-LOC_Os12g37870 Alt: G| intergenic_region MODIFIER(snpEff)The average chromatin accessibility score: 81.350; most accessible tissue: Callus, score: 92.682
vg1223274817 (J)	chr12	23274817	C	T	0.6	C -> T	8 associations mr1069 (All); LR P-value: 1.49E-11;mr1425 (All); LR P-value: 8.06E-07;mr1095_2 (Ind_All); LR P-value: 3.58E-06;mr1098_2 (Ind_All); LR P-value: 5.93E-06;mr1150_2 (Ind_All); LR P-value: 7.19E-06;mr1222_2 (All); LR P-value: 8.03E-09;mr1227_2 (All); LR P-value: 7.72E-08;mr1607_2 (All); LR P-value: 2.63E-08	upstream_gene_variant/ downstream_gene_variant/ intergenic_region LOC_Os12g37870.1 Alt: T| upstream_gene_variant MODIFIER(snpEff)/silent_mutation(CooVar)LOC_Os12g37860.1 Alt: T| downstream_gene_variant MODIFIER(snpEff)/silent_mutation(CooVar)LOC_Os12g37860-LOC_Os12g37870 Alt: T| intergenic_region MODIFIER(snpEff)/silent_mutation(CooVar)The average chromatin accessibility score: 81.907; most acces…
vg1223274823 (J)	chr12	23274823	A	G	0.996	A -> G	NA	upstream_gene_variant/ downstream_gene_variant/ intergenic_region LOC_Os12g37870.1 Alt: G| upstream_gene_variant MODIFIER(snpEff)/silent_mutation(CooVar)LOC_Os12g37860.1 Alt: G| downstream_gene_variant MODIFIER(snpEff)/silent_mutation(CooVar)LOC_Os12g37860-LOC_Os12g37870 Alt: G| intergenic_region MODIFIER(snpEff)/silent_mutation(CooVar)The average chromatin accessibility score: 81.709; most acces…
vg1223274835 (J)	chr12	23274835	TAACTAG TAC	T	0.962	TAACTAGTAC -> T	NA	upstream_gene_variant/ downstream_gene_variant/ intergenic_region LOC_Os12g37870.1 Alt: T| upstream_gene_variant MODIFIER(snpEff)/silent_mutation(CooVar)LOC_Os12g37860.1 Alt: T| downstream_gene_variant MODIFIER(snpEff)/silent_mutation(CooVar)LOC_Os12g37860-LOC_Os12g37870 Alt: T| intergenic_region MODIFIER(snpEff)/silent_mutation(CooVar)The average chromatin accessibility score: 77.926; most acces…
vg1223274841 (J)	chr12	23274841	G	T	0.998	G -> T	NA	upstream_gene_variant/ downstream_gene_variant/ intergenic_region LOC_Os12g37870.1 Alt: T| upstream_gene_variant MODIFIER(snpEff)LOC_Os12g37860.1 Alt: T| downstream_gene_variant MODIFIER(snpEff)LOC_Os12g37860-LOC_Os12g37870 Alt: T| intergenic_region MODIFIER(snpEff)The average chromatin accessibility score: 77.950; most accessible tissue: Minghui63 panicle, score: 90.184
vg1223274849 (J)	chr12	23274849	TGTCC	T	0.961	TGTCC -> T	NA	upstream_gene_variant/ downstream_gene_variant/ intergenic_region LOC_Os12g37870.1 Alt: T| upstream_gene_variant MODIFIER(snpEff)/silent_mutation(CooVar)LOC_Os12g37860.1 Alt: T| downstream_gene_variant MODIFIER(snpEff)/silent_mutation(CooVar)LOC_Os12g37860-LOC_Os12g37870 Alt: T| intergenic_region MODIFIER(snpEff)/silent_mutation(CooVar)The average chromatin accessibility score: 80.337; most acces…
vg1223274855 (J)	chr12	23274855	GATATAT TTTAAAT AT	G	0.597	GATATATTTT AAATAT -> G	NA	upstream_gene_variant/ downstream_gene_variant/ intergenic_region N Alt: DEL/silent_mutation(CooVar)LOC_Os12g37870.1 Alt: G| upstream_gene_variant MODIFIER(snpEff)/silent_mutation(CooVar)LOC_Os12g37860.1 Alt: G| downstream_gene_variant MODIFIER(snpEff)/silent_mutation(CooVar)LOC_Os12g37860-LOC_Os12g37870 Alt: G| intergenic_region MODIFIER(snpEff)/silent_mutation(CooVar)The average chromatin acces…
vg1223274857 (J)	chr12	23274857	TATATTT TAA	T	0.591	TATATTTTAA -> T	NA	upstream_gene_variant/ downstream_gene_variant/ intergenic_region LOC_Os12g37870.1 Alt: T| upstream_gene_variant MODIFIER(snpEff)/silent_mutation(CooVar)LOC_Os12g37860.1 Alt: T| downstream_gene_variant MODIFIER(snpEff)/silent_mutation(CooVar)LOC_Os12g37860-LOC_Os12g37870 Alt: T| intergenic_region MODIFIER(snpEff)/silent_mutation(CooVar)The average chromatin accessibility score: 81.951; most acces…
vg1223274877 (J)	chr12	23274877	G	T	0.998	G -> T,A	NA	upstream_gene_variant/ downstream_gene_variant/ intergenic_region LOC_Os12g37870.1 Alt: A| upstream_gene_variant MODIFIER(snpEff)LOC_Os12g37860.1 Alt: A| downstream_gene_variant MODIFIER(snpEff)LOC_Os12g37860-LOC_Os12g37870 Alt: A| intergenic_region MODIFIER(snpEff)LOC_Os12g37870.1 Alt: T| upstream_gene_variant MODIFIER(snpEff)LOC_Os12g37860.1 Alt: T| downstream_gene_variant MODIFIER(snpEff)LOC_O…
vg1223274879 (J)	chr12	23274879	AAGGTTC TATCT	A	0.985	AAGGTTCTAT CT -> A	NA	upstream_gene_variant/ downstream_gene_variant/ intergenic_region LOC_Os12g37870.1 Alt: A| upstream_gene_variant MODIFIER(snpEff)/silent_mutation(CooVar)LOC_Os12g37860.1 Alt: A| downstream_gene_variant MODIFIER(snpEff)/silent_mutation(CooVar)LOC_Os12g37860-LOC_Os12g37870 Alt: A| intergenic_region MODIFIER(snpEff)/silent_mutation(CooVar)The average chromatin accessibility score: 81.906; most acces…
vg1223274885 (J)	chr12	23274885	C	T	0.991	C -> A,T	NA	upstream_gene_variant/ downstream_gene_variant/ intergenic_region LOC_Os12g37870.1 Alt: A| upstream_gene_variant MODIFIER(snpEff)/silent_mutation(CooVar)LOC_Os12g37860.1 Alt: A| downstream_gene_variant MODIFIER(snpEff)/silent_mutation(CooVar)LOC_Os12g37860-LOC_Os12g37870 Alt: A| intergenic_region MODIFIER(snpEff)/silent_mutation(CooVar)LOC_Os12g37870.1 Alt: T| upstream_gene_variant MODIFIER(snpEf…
vg1223274887 (J)	chr12	23274887	A	T	0.996	A -> T	NA	upstream_gene_variant/ downstream_gene_variant/ intergenic_region LOC_Os12g37870.1 Alt: T| upstream_gene_variant MODIFIER(snpEff)/silent_mutation(CooVar)LOC_Os12g37860.1 Alt: T| downstream_gene_variant MODIFIER(snpEff)/silent_mutation(CooVar)LOC_Os12g37860-LOC_Os12g37870 Alt: T| intergenic_region MODIFIER(snpEff)/silent_mutation(CooVar)The average chromatin accessibility score: 82.472; most acces…
vg1223274892 (J)	chr12	23274892	GT	G	0.998	GT -> G	NA	upstream_gene_variant/ downstream_gene_variant/ intergenic_region LOC_Os12g37870.1 Alt: G| upstream_gene_variant MODIFIER(snpEff)LOC_Os12g37860.1 Alt: G| downstream_gene_variant MODIFIER(snpEff)LOC_Os12g37860-LOC_Os12g37870 Alt: G| intergenic_region MODIFIER(snpEff)The average chromatin accessibility score: 83.289; most accessible tissue: Minghui63 panicle, score: 92.231
vg1223274913 (J)	chr12	23274913	G	A	0.995	G -> A	NA	upstream_gene_variant/ downstream_gene_variant/ intergenic_region LOC_Os12g37870.1 Alt: A| upstream_gene_variant MODIFIER(snpEff)/silent_mutation(CooVar)LOC_Os12g37860.1 Alt: A| downstream_gene_variant MODIFIER(snpEff)/silent_mutation(CooVar)LOC_Os12g37860-LOC_Os12g37870 Alt: A| intergenic_region MODIFIER(snpEff)/silent_mutation(CooVar)The average chromatin accessibility score: 86.936; most acces…
vg1223274918 (J)	chr12	23274918	G	GGA	0.965	G -> GGA	NA	upstream_gene_variant/ downstream_gene_variant/ intergenic_region LOC_Os12g37870.1 Alt: GGA| upstream_gene_variant MODIFIER(snpEff)/silent_mutation(CooVar)LOC_Os12g37860.1 Alt: GGA| downstream_gene_variant MODIFIER(snpEff)/silent_mutation(CooVar)LOC_Os12g37860-LOC_Os12g37870 Alt: GGA| intergenic_region MODIFIER(snpEff)/silent_mutation(CooVar)The average chromatin accessibility score: 87.267; most…
vg1223274930 (J)	chr12	23274930	AG	A	0.976	AG -> A	NA	upstream_gene_variant/ downstream_gene_variant/ intergenic_region LOC_Os12g37870.1 Alt: A| upstream_gene_variant MODIFIER(snpEff)/silent_mutation(CooVar)LOC_Os12g37860.1 Alt: A| downstream_gene_variant MODIFIER(snpEff)/silent_mutation(CooVar)LOC_Os12g37860-LOC_Os12g37870 Alt: A| intergenic_region MODIFIER(snpEff)/silent_mutation(CooVar)The average chromatin accessibility score: 90.829; most acces…
vg1223274956 (J)	chr12	23274956	G	A	0.975	G -> A	NA	upstream_gene_variant/ downstream_gene_variant/ intergenic_region LOC_Os12g37870.1 Alt: A| upstream_gene_variant MODIFIER(snpEff)/silent_mutation(CooVar)LOC_Os12g37880.1 Alt: A| upstream_gene_variant MODIFIER(snpEff)/silent_mutation(CooVar)LOC_Os12g37860.1 Alt: A| downstream_gene_variant MODIFIER(snpEff)/silent_mutation(CooVar)LOC_Os12g37860-LOC_Os12g37870 Alt: A| intergenic_region MODIFIER(snpEf…
vg1223274969 (J)	chr12	23274969	A	G	0.996	A -> G	NA	upstream_gene_variant/ downstream_gene_variant/ intergenic_region LOC_Os12g37870.1 Alt: G| upstream_gene_variant MODIFIER(snpEff)/silent_mutation(CooVar)LOC_Os12g37880.1 Alt: G| upstream_gene_variant MODIFIER(snpEff)/silent_mutation(CooVar)LOC_Os12g37860.1 Alt: G| downstream_gene_variant MODIFIER(snpEff)/silent_mutation(CooVar)LOC_Os12g37860-LOC_Os12g37870 Alt: G| intergenic_region MODIFIER(snpEf…
vg1223275084 (J)	chr12	23275084	TTCAGAT ATTCAGA GCAA	T	0.941	TTCAGATATT CAGAGCAA -> T	NA	non_coding_transcript_variant/ intergenic_region/ upstream_gene_variant/ downstream_gene_variant/ 5_prime_UTR_variant LOC_Os12g37870.1 Alt: T| 5_prime_UTR_variant MODIFIER(snpEff)/silent_mutation(CooVar)LOC_Os12g37870.1 Alt: T| upstream_gene_variant MODIFIER(snpEff)/silent_mutation(CooVar)LOC_Os12g37880.1 Alt: T| upstream_gene_variant MODIFIER(snpEff)/silent_mutation(CooVar)LOC_Os12g37860.1 Alt: …
vg1223275151 (J)	chr12	23275151	T	TGCCGCC	0.977	T -> TGCCGCC	NA	upstream_gene_variant/ downstream_gene_variant/ 5_prime_UTR_variant LOC_Os12g37870.1 Alt: TGCCGCC| 5_prime_UTR_variant MODIFIER(snpEff)/silent_mutation(CooVar)LOC_Os12g37880.1 Alt: TGCCGCC| upstream_gene_variant MODIFIER(snpEff)/silent_mutation(CooVar)LOC_Os12g37860.1 Alt: TGCCGCC| downstream_gene_variant MODIFIER(snpEff)/silent_mutation(CooVar)The average chromatin accessibility score: 97.332; m…
vg1223275163 (J)	chr12	23275163	C	CGCTGCC TCACTAA CGCCTAT AAATA	0.97	C -> CGCTGCCTCA CTAACGCCTA TAAATA	NA	upstream_gene_variant/ downstream_gene_variant/ 5_prime_UTR_variant LOC_Os12g37870.1 Alt: CGCTGCCTCACTAACGCCTATAAATA| 5_prime_UTR_variant MODIFIER(snpEff)/silent_mutation(CooVar)LOC_Os12g37880.1 Alt: CGCTGCCTCACTAACGCCTATAAATA| upstream_gene_variant MODIFIER(snpEff)/silent_mutation(CooVar)LOC_Os12g37860.1 Alt: CGCTGCCTCACTAACGCCTATAAATA| downstream_gene_variant MODIFIER(snpEff)/silent_mutation(Co…
vg1223275179 (J)	chr12	23275179	C	G	0.961	C -> G	NA	upstream_gene_variant/ downstream_gene_variant/ 5_prime_UTR_variant LOC_Os12g37870.1 Alt: G| 5_prime_UTR_variant MODIFIER(snpEff)/silent_mutation(CooVar)LOC_Os12g37880.1 Alt: G| upstream_gene_variant MODIFIER(snpEff)/silent_mutation(CooVar)LOC_Os12g37860.1 Alt: G| downstream_gene_variant MODIFIER(snpEff)/silent_mutation(CooVar)The average chromatin accessibility score: 97.769; most accessible tis…
vg1223275188 (J)	chr12	23275188	A	AGCTGCC T	0.997	A -> AGCTGCCT	NA	upstream_gene_variant/ downstream_gene_variant/ 5_prime_UTR_variant LOC_Os12g37870.1 Alt: AGCTGCCT| 5_prime_UTR_variant MODIFIER(snpEff)/silent_mutation(CooVar)LOC_Os12g37880.1 Alt: AGCTGCCT| upstream_gene_variant MODIFIER(snpEff)/silent_mutation(CooVar)LOC_Os12g37860.1 Alt: AGCTGCCT| downstream_gene_variant MODIFIER(snpEff)/silent_mutation(CooVar)The average chromatin accessibility score: 97.783…
vg1223275299 (J)	chr12	23275299	GGT	G	0.833	GGT -> G	NA	upstream_gene_variant/ downstream_gene_variant/ 5_prime_UTR_variant N Alt: DEL/silent_mutation(CooVar)LOC_Os12g37870.1 Alt: G| 5_prime_UTR_variant MODIFIER(snpEff)/silent_mutation(CooVar)LOC_Os12g37880.1 Alt: G| upstream_gene_variant MODIFIER(snpEff)/silent_mutation(CooVar)LOC_Os12g37860.1 Alt: G| downstream_gene_variant MODIFIER(snpEff)/silent_mutation(CooVar)The average chromatin accessibility …
vg1223275302 (J)	chr12	23275302	GT	G	0.592	GT -> G	NA	upstream_gene_variant/ downstream_gene_variant/ 5_prime_UTR_variant N Alt: DEL/silent_mutation(CooVar)LOC_Os12g37870.1 Alt: G| 5_prime_UTR_variant MODIFIER(snpEff)/silent_mutation(CooVar)LOC_Os12g37880.1 Alt: G| upstream_gene_variant MODIFIER(snpEff)/silent_mutation(CooVar)LOC_Os12g37860.1 Alt: G| downstream_gene_variant MODIFIER(snpEff)/silent_mutation(CooVar)The average chromatin accessibility …
vg1223275303 (J)	chr12	23275303	T	G	0.559	T -> G	NA	upstream_gene_variant/ downstream_gene_variant/ 5_prime_UTR_variant N Alt: DEL/silent_mutation(CooVar)LOC_Os12g37870.1 Alt: G| 5_prime_UTR_variant MODIFIER(snpEff)/silent_mutation(CooVar)LOC_Os12g37880.1 Alt: G| upstream_gene_variant MODIFIER(snpEff)/silent_mutation(CooVar)LOC_Os12g37860.1 Alt: G| downstream_gene_variant MODIFIER(snpEff)/silent_mutation(CooVar)The average chromatin accessibility …
vg1223275305 (J)	chr12	23275305	GGGAGA	G	0.814	GGGAGA -> G,GGA	NA	upstream_gene_variant/ downstream_gene_variant/ 5_prime_UTR_variant LOC_Os12g37870.1 Alt: GGA| 5_prime_UTR_variant MODIFIER(snpEff)/silent_mutation(CooVar)LOC_Os12g37880.1 Alt: GGA| upstream_gene_variant MODIFIER(snpEff)/silent_mutation(CooVar)LOC_Os12g37860.1 Alt: GGA| downstream_gene_variant MODIFIER(snpEff)/silent_mutation(CooVar)N Alt: DEL/silent_mutation(CooVar)LOC_Os12g37870.1 Alt: G| 5_pri…
vg1223275306 (J)	chr12	23275306	GGA	GGAGA	0.523	GGA -> GGAGA,GGAG AGA,G,GGAG AGAGAGA,GG AGAGAGAGAG A,GGAGAGAG A	NA	upstream_gene_variant/ downstream_gene_variant/ 5_prime_UTR_variant LOC_Os12g37870.1 Alt: GGAGAGAGAGA| 5_prime_UTR_variant MODIFIER(snpEff)/silent_mutation(CooVar)LOC_Os12g37880.1 Alt: GGAGAGAGAGA| upstream_gene_variant MODIFIER(snpEff)/silent_mutation(CooVar)LOC_Os12g37860.1 Alt: GGAGAGAGAGA| downstream_gene_variant MODIFIER(snpEff)/silent_mutation(CooVar)LOC_Os12g37870.1 Alt: G| 5_prime_UTR_var…
vg1223275307 (J)	chr12	23275307	GAGAGAG AGAGAGA GA	GGAGAGA GA	0.528	GAGAGAGAGA GAGAGA -> GGAGAGAGA, GGAGA,GGAG AGA,G,GGAG AGAGAGAGA, GGA	NA	upstream_gene_variant/ downstream_gene_variant/ 5_prime_UTR_variant LOC_Os12g37870.1 Alt: G| 5_prime_UTR_variant MODIFIER(snpEff)/silent_mutation(CooVar)LOC_Os12g37880.1 Alt: G| upstream_gene_variant MODIFIER(snpEff)/silent_mutation(CooVar)LOC_Os12g37860.1 Alt: G| downstream_gene_variant MODIFIER(snpEff)/silent_mutation(CooVar)LOC_Os12g37870.1 Alt: GGAGAGA| 5_prime_UTR_variant MODIFIER(snpEff)/si…
vg1223275394 (J)	chr12	23275394	A	C	0.584	A -> C	NA	synonymous_variant LOC_Os12g37870.1 Alt: C| synonymous_variant LOW(snpEff)/synonymous_codon(CooVar)The average chromatin accessibility score: 96.654; most accessible tissue: Minghui63 panicle, score: 98.966
vg1223275444 (J)	chr12	23275444	C	G	0.996	C -> G	NA	missense_variant/ nonsynonymous_codon LOC_Os12g37870.1 Alt: G| missense_variant MODERATE(snpEff)/nonsynonymous_codon(CooVar)The average chromatin accessibility score: 96.388; most accessible tissue: Minghui63 panicle, score: 98.240
vg1223275534 (J)	chr12	23275534	G	A	0.745	G -> A	NA	upstream_gene_variant/ downstream_gene_variant/ intron_variant LOC_Os12g37880.1 Alt: A| upstream_gene_variant MODIFIER(snpEff)/silent_mutation(CooVar)LOC_Os12g37860.1 Alt: A| downstream_gene_variant MODIFIER(snpEff)/silent_mutation(CooVar)LOC_Os12g37870.1 Alt: A| intron_variant MODIFIER(snpEff)/silent_mutation(CooVar)The average chromatin accessibility score: 94.871; most accessible tissue: Mingh…
vg1223275590 (J)	chr12	23275590	C	G	0.041	G -> C	NA	upstream_gene_variant/ downstream_gene_variant/ intron_variant LOC_Os12g37880.1 Alt: C| upstream_gene_variant MODIFIER(snpEff)/silent_mutation(CooVar)LOC_Os12g37860.1 Alt: C| downstream_gene_variant MODIFIER(snpEff)/silent_mutation(CooVar)LOC_Os12g37870.1 Alt: C| intron_variant MODIFIER(snpEff)/silent_mutation(CooVar)N Alt: DEL/silent_mutation(CooVar)The average chromatin accessibility score: 92.…
vg1223275591 (J)	chr12	23275591	C	G	0.069	G -> C	NA	upstream_gene_variant/ downstream_gene_variant/ intron_variant LOC_Os12g37880.1 Alt: C| upstream_gene_variant MODIFIER(snpEff)/silent_mutation(CooVar)LOC_Os12g37860.1 Alt: C| downstream_gene_variant MODIFIER(snpEff)/silent_mutation(CooVar)LOC_Os12g37870.1 Alt: C| intron_variant MODIFIER(snpEff)/silent_mutation(CooVar)N Alt: DEL/silent_mutation(CooVar)The average chromatin accessibility score: 92.…
vg1223275609 (J)	chr12	23275609	A	G	0.542	A -> G	NA	upstream_gene_variant/ downstream_gene_variant/ intron_variant N Alt: DEL/silent_mutation(CooVar)LOC_Os12g37880.1 Alt: G| upstream_gene_variant MODIFIER(snpEff)/silent_mutation(CooVar)LOC_Os12g37860.1 Alt: G| downstream_gene_variant MODIFIER(snpEff)/silent_mutation(CooVar)LOC_Os12g37870.1 Alt: G| intron_variant MODIFIER(snpEff)/silent_mutation(CooVar)The average chromatin accessibility score: 91.…
vg1223275668 (J)	chr12	23275668	G	T	0.965	G -> T	NA	upstream_gene_variant/ downstream_gene_variant/ intron_variant LOC_Os12g37880.1 Alt: T| upstream_gene_variant MODIFIER(snpEff)/silent_mutation(CooVar)LOC_Os12g37860.1 Alt: T| downstream_gene_variant MODIFIER(snpEff)/silent_mutation(CooVar)LOC_Os12g37870.1 Alt: T| intron_variant MODIFIER(snpEff)/silent_mutation(CooVar)The average chromatin accessibility score: 87.523; most accessible tissue: Mingh…
vg1223275730 (J)	chr12	23275730	G	A	0.984	G -> A	NA	upstream_gene_variant/ downstream_gene_variant/ intron_variant LOC_Os12g37880.1 Alt: A| upstream_gene_variant MODIFIER(snpEff)/silent_mutation(CooVar)LOC_Os12g37860.1 Alt: A| downstream_gene_variant MODIFIER(snpEff)/silent_mutation(CooVar)LOC_Os12g37870.1 Alt: A| intron_variant MODIFIER(snpEff)/silent_mutation(CooVar)The average chromatin accessibility score: 88.363; most accessible tissue: Zhens…
vg1223275749 (J)	chr12	23275749	G	A	0.998	G -> A	NA	upstream_gene_variant/ downstream_gene_variant/ intron_variant LOC_Os12g37880.1 Alt: A| upstream_gene_variant MODIFIER(snpEff)LOC_Os12g37860.1 Alt: A| downstream_gene_variant MODIFIER(snpEff)LOC_Os12g37870.1 Alt: A| intron_variant MODIFIER(snpEff)The average chromatin accessibility score: 88.274; most accessible tissue: Zhenshan97 flag leaf, score: 92.238
vg1223275795 (J)	chr12	23275795	C	T	0.975	C -> T	NA	upstream_gene_variant/ downstream_gene_variant/ intron_variant LOC_Os12g37880.1 Alt: T| upstream_gene_variant MODIFIER(snpEff)/silent_mutation(CooVar)LOC_Os12g37860.1 Alt: T| downstream_gene_variant MODIFIER(snpEff)/silent_mutation(CooVar)LOC_Os12g37870.1 Alt: T| intron_variant MODIFIER(snpEff)/silent_mutation(CooVar)The average chromatin accessibility score: 86.609; most accessible tissue: Mingh…
vg1223275850 (J)	chr12	23275850	T	A	0.975	T -> A	NA	upstream_gene_variant/ downstream_gene_variant/ intron_variant LOC_Os12g37880.1 Alt: A| upstream_gene_variant MODIFIER(snpEff)/silent_mutation(CooVar)LOC_Os12g37860.1 Alt: A| downstream_gene_variant MODIFIER(snpEff)/silent_mutation(CooVar)LOC_Os12g37870.1 Alt: A| intron_variant MODIFIER(snpEff)/silent_mutation(CooVar)The average chromatin accessibility score: 80.064; most accessible tissue: Mingh…
vg1223275852 (J)	chr12	23275852	G	T	0.721	G -> T	13 associations mr1074 (Ind_All); LR P-value: 1.75E-07;mr1130 (Ind_All); LR P-value: 4.13E-06;mr1148 (Ind_All); LR P-value: 1.98E-07;mr1180 (Ind_All); LR P-value: 3.89E-06;mr1518 (Ind_All); LR P-value: 3.41E-06;mr1542 (Ind_All); LR P-value: 2.62E-06;mr1707 (All); LR P-value: 3.01E-08;mr1860 (All); LR P-value: 7.82E-09;mr1074_2 (Ind_All); LR P-value: 3.02E-06;mr1098_2 (Ind_All); LR P-value: 1.20E-…	upstream_gene_variant/ downstream_gene_variant/ intron_variant N Alt: DEL/silent_mutation(CooVar)LOC_Os12g37880.1 Alt: T| upstream_gene_variant MODIFIER(snpEff)/silent_mutation(CooVar)LOC_Os12g37860.1 Alt: T| downstream_gene_variant MODIFIER(snpEff)/silent_mutation(CooVar)LOC_Os12g37870.1 Alt: T| intron_variant MODIFIER(snpEff)/silent_mutation(CooVar)The average chromatin accessibility score: 80.…
vg1223275951 (J)	chr12	23275951	GTGGTAT GA	G	0.958	GTGGTATGA -> G	NA	upstream_gene_variant/ downstream_gene_variant/ intron_variant LOC_Os12g37880.1 Alt: G| upstream_gene_variant MODIFIER(snpEff)/silent_mutation(CooVar)LOC_Os12g37860.1 Alt: G| downstream_gene_variant MODIFIER(snpEff)/silent_mutation(CooVar)LOC_Os12g37870.1 Alt: G| intron_variant MODIFIER(snpEff)/silent_mutation(CooVar)The average chromatin accessibility score: 80.354; most accessible tissue: Mingh…
vg1223275959 (J)	chr12	23275959	A	G	0.976	A -> G	NA	upstream_gene_variant/ downstream_gene_variant/ intron_variant LOC_Os12g37880.1 Alt: G| upstream_gene_variant MODIFIER(snpEff)/silent_mutation(CooVar)LOC_Os12g37860.1 Alt: G| downstream_gene_variant MODIFIER(snpEff)/silent_mutation(CooVar)LOC_Os12g37870.1 Alt: G| intron_variant MODIFIER(snpEff)/silent_mutation(CooVar)The average chromatin accessibility score: 81.065; most accessible tissue: Mingh…
vg1223276136 (J)	chr12	23276136	GT	G	0.976	GT -> G	NA	upstream_gene_variant/ downstream_gene_variant/ intron_variant LOC_Os12g37880.1 Alt: G| upstream_gene_variant MODIFIER(snpEff)/silent_mutation(CooVar)LOC_Os12g37860.1 Alt: G| downstream_gene_variant MODIFIER(snpEff)/silent_mutation(CooVar)LOC_Os12g37870.1 Alt: G| intron_variant MODIFIER(snpEff)/silent_mutation(CooVar)The average chromatin accessibility score: 72.545; most accessible tissue: Mingh…
vg1223276138 (J)	chr12	23276138	TG	T	0.97	TG -> T	NA	upstream_gene_variant/ downstream_gene_variant/ intron_variant N Alt: DEL/silent_mutation(CooVar)LOC_Os12g37880.1 Alt: T| upstream_gene_variant MODIFIER(snpEff)/silent_mutation(CooVar)LOC_Os12g37860.1 Alt: T| downstream_gene_variant MODIFIER(snpEff)/silent_mutation(CooVar)LOC_Os12g37870.1 Alt: T| intron_variant MODIFIER(snpEff)/silent_mutation(CooVar)The average chromatin accessibility score: 71.…
vg1223276193 (J)	chr12	23276193	A	T	0.998	A -> T	NA	upstream_gene_variant/ downstream_gene_variant/ intron_variant LOC_Os12g37880.1 Alt: T| upstream_gene_variant MODIFIER(snpEff)LOC_Os12g37860.1 Alt: T| downstream_gene_variant MODIFIER(snpEff)LOC_Os12g37870.1 Alt: T| intron_variant MODIFIER(snpEff)The average chromatin accessibility score: 69.089; most accessible tissue: Minghui63 flag leaf, score: 81.312
vg1223276207 (J)	chr12	23276207	TG	T	0.957	TG -> T,CG	NA	upstream_gene_variant/ downstream_gene_variant/ intron_variant LOC_Os12g37880.1 Alt: T| upstream_gene_variant MODIFIER(snpEff)/silent_mutation(CooVar)LOC_Os12g37860.1 Alt: T| downstream_gene_variant MODIFIER(snpEff)/silent_mutation(CooVar)LOC_Os12g37870.1 Alt: T| intron_variant MODIFIER(snpEff)/silent_mutation(CooVar)LOC_Os12g37880.1 Alt: CG| upstream_gene_variant MODIFIER(snpEff)/silent_mutation…
vg1223276212 (J)	chr12	23276212	G	A	0.975	G -> A	NA	upstream_gene_variant/ downstream_gene_variant/ intron_variant LOC_Os12g37880.1 Alt: A| upstream_gene_variant MODIFIER(snpEff)/silent_mutation(CooVar)LOC_Os12g37860.1 Alt: A| downstream_gene_variant MODIFIER(snpEff)/silent_mutation(CooVar)LOC_Os12g37870.1 Alt: A| intron_variant MODIFIER(snpEff)/silent_mutation(CooVar)The average chromatin accessibility score: 65.383; most accessible tissue: Callu…
vg1223276214 (J)	chr12	23276214	C	A	0.996	C -> A,T	NA	upstream_gene_variant/ downstream_gene_variant/ intron_variant LOC_Os12g37880.1 Alt: A| upstream_gene_variant MODIFIER(snpEff)/silent_mutation(CooVar)LOC_Os12g37860.1 Alt: A| downstream_gene_variant MODIFIER(snpEff)/silent_mutation(CooVar)LOC_Os12g37870.1 Alt: A| intron_variant MODIFIER(snpEff)/silent_mutation(CooVar)LOC_Os12g37880.1 Alt: T| upstream_gene_variant MODIFIER(snpEff)/silent_mutation(…
vg1223276225 (J)	chr12	23276225	C	T	0.746	C -> T	2 associations mr1227_2 (All); LR P-value: 3.51E-07;mr1709_2 (All); LR P-value: 1.13E-08	upstream_gene_variant/ downstream_gene_variant/ intron_variant N Alt: DEL/silent_mutation(CooVar)LOC_Os12g37880.1 Alt: T| upstream_gene_variant MODIFIER(snpEff)/silent_mutation(CooVar)LOC_Os12g37860.1 Alt: T| downstream_gene_variant MODIFIER(snpEff)/silent_mutation(CooVar)LOC_Os12g37870.1 Alt: T| intron_variant MODIFIER(snpEff)/silent_mutation(CooVar)The average chromatin accessibility score: 64.…
vg1223276236 (J)	chr12	23276236	T	C	0.975	T -> C	NA	upstream_gene_variant/ downstream_gene_variant/ intron_variant LOC_Os12g37880.1 Alt: C| upstream_gene_variant MODIFIER(snpEff)/silent_mutation(CooVar)LOC_Os12g37860.1 Alt: C| downstream_gene_variant MODIFIER(snpEff)/silent_mutation(CooVar)LOC_Os12g37870.1 Alt: C| intron_variant MODIFIER(snpEff)/silent_mutation(CooVar)The average chromatin accessibility score: 65.116; most accessible tissue: Callu…
vg1223276415 (J)	chr12	23276415	G	A	0.9	G -> A	NA	upstream_gene_variant/ downstream_gene_variant/ intron_variant LOC_Os12g37880.1 Alt: A| upstream_gene_variant MODIFIER(snpEff)/silent_mutation(CooVar)LOC_Os12g37860.1 Alt: A| downstream_gene_variant MODIFIER(snpEff)/silent_mutation(CooVar)LOC_Os12g37870.1 Alt: A| intron_variant MODIFIER(snpEff)/silent_mutation(CooVar)The average chromatin accessibility score: 58.394; most accessible tissue: Mingh…
vg1223276427 (J)	chr12	23276427	G	T	0.998	G -> T	NA	upstream_gene_variant/ downstream_gene_variant/ intron_variant LOC_Os12g37880.1 Alt: T| upstream_gene_variant MODIFIER(snpEff)LOC_Os12g37860.1 Alt: T| downstream_gene_variant MODIFIER(snpEff)LOC_Os12g37870.1 Alt: T| intron_variant MODIFIER(snpEff)The average chromatin accessibility score: 58.525; most accessible tissue: Callus, score: 82.172
vg1223276550 (J)	chr12	23276550	G	T	0.962	G -> T	NA	upstream_gene_variant/ downstream_gene_variant/ intron_variant LOC_Os12g37880.1 Alt: T| upstream_gene_variant MODIFIER(snpEff)/silent_mutation(CooVar)LOC_Os12g37860.1 Alt: T| downstream_gene_variant MODIFIER(snpEff)/silent_mutation(CooVar)LOC_Os12g37870.1 Alt: T| intron_variant MODIFIER(snpEff)/silent_mutation(CooVar)The average chromatin accessibility score: 60.586; most accessible tissue: Callu…
vg1223276733 (J)	chr12	23276733	G	T	0.967	G -> T	NA	synonymous_variant LOC_Os12g37870.1 Alt: T| synonymous_variant LOW(snpEff)/synonymous_codon(CooVar)The average chromatin accessibility score: 67.346; most accessible tissue: Callus, score: 82.057
vg1223276736 (J)	chr12	23276736	G	A	0.901	G -> A	NA	synonymous_variant LOC_Os12g37870.1 Alt: A| synonymous_variant LOW(snpEff)/synonymous_codon(CooVar)The average chromatin accessibility score: 67.159; most accessible tissue: Callus, score: 82.057
vg1223276753 (J)	chr12	23276753	T	C	0.999	T -> C	NA	splice_region_variant&intron_variant/ upstream_gene_variant/ downstream_gene_variant LOC_Os12g37870.1 Alt: C| splice_region_variant&intron_variant LOW(snpEff)LOC_Os12g37880.1 Alt: C| upstream_gene_variant MODIFIER(snpEff)LOC_Os12g37860.1 Alt: C| downstream_gene_variant MODIFIER(snpEff)The average chromatin accessibility score: 67.300; most accessible tissue: Callus, score: 82.057
vg1223276789 (J)	chr12	23276789	G	A	0.9	G -> A	NA	upstream_gene_variant/ downstream_gene_variant/ intron_variant LOC_Os12g37880.1 Alt: A| upstream_gene_variant MODIFIER(snpEff)/silent_mutation(CooVar)LOC_Os12g37860.1 Alt: A| downstream_gene_variant MODIFIER(snpEff)/silent_mutation(CooVar)LOC_Os12g37870.1 Alt: A| intron_variant MODIFIER(snpEff)/silent_mutation(CooVar)The average chromatin accessibility score: 69.888; most accessible tissue: Mingh…
vg1223276793 (J)	chr12	23276793	T	G	0.549	T -> G	NA	upstream_gene_variant/ downstream_gene_variant/ intron_variant N Alt: DEL/silent_mutation(CooVar)LOC_Os12g37880.1 Alt: G| upstream_gene_variant MODIFIER(snpEff)/silent_mutation(CooVar)LOC_Os12g37860.1 Alt: G| downstream_gene_variant MODIFIER(snpEff)/silent_mutation(CooVar)LOC_Os12g37870.1 Alt: G| intron_variant MODIFIER(snpEff)/silent_mutation(CooVar)The average chromatin accessibility score: 69.…
vg1223276823 (J)	chr12	23276823	T	A	0.975	T -> A	NA	splice_region_variant&intron_variant/ upstream_gene_variant/ downstream_gene_variant LOC_Os12g37870.1 Alt: A| splice_region_variant&intron_variant LOW(snpEff)/silent_mutation(CooVar)LOC_Os12g37880.1 Alt: A| upstream_gene_variant MODIFIER(snpEff)/silent_mutation(CooVar)LOC_Os12g37860.1 Alt: A| downstream_gene_variant MODIFIER(snpEff)/silent_mutation(CooVar)The average chromatin accessibility score…
vg1223276936 (J)	chr12	23276936	C	T	0.746	C -> T	3 associations mr1150_2 (Ind_All); LR P-value: 9.61E-06;mr1227_2 (All); LR P-value: 1.12E-07;mr1709_2 (All); LR P-value: 4.46E-08	missense_variant/ frameshift_variant/ nonsynonymous_codon LOC_Os12g37870.1 Alt: DEL/frameshift_variant(CooVar)LOC_Os12g37870.1 Alt: T| missense_variant MODERATE(snpEff)/nonsynonymous_codon(CooVar)The average chromatin accessibility score: 68.428; most accessible tissue: Callus, score: 84.662
vg1223277015 (J)	chr12	23277015	C	T	0.901	C -> T	NA	synonymous_variant LOC_Os12g37870.1 Alt: T| synonymous_variant LOW(snpEff)/synonymous_codon(CooVar)The average chromatin accessibility score: 66.316; most accessible tissue: Callus, score: 84.662
vg1223277070 (J)	chr12	23277070	G	A	0.998	G -> A	NA	upstream_gene_variant/ downstream_gene_variant/ missense_variant&splice_region_variant LOC_Os12g37870.1 Alt: A| missense_variant&splice_region_variant MODERATE(snpEff)LOC_Os12g37880.1 Alt: A| upstream_gene_variant MODIFIER(snpEff)LOC_Os12g37860.1 Alt: A| downstream_gene_variant MODIFIER(snpEff)The average chromatin accessibility score: 61.655; most accessible tissue: Callus, score: 84.662
vg1223277088 (J)	chr12	23277088	G	A	0.957	G -> A	3 associations mr1348 (All); LR P-value: 4.31E-08;mr1808 (All); LR P-value: 9.27E-06;mr1193_2 (All); LR P-value: 1.36E-10	upstream_gene_variant/ downstream_gene_variant/ intron_variant LOC_Os12g37880.1 Alt: A| upstream_gene_variant MODIFIER(snpEff)/silent_mutation(CooVar)LOC_Os12g37860.1 Alt: A| downstream_gene_variant MODIFIER(snpEff)/silent_mutation(CooVar)LOC_Os12g37870.1 Alt: A| intron_variant MODIFIER(snpEff)/silent_mutation(CooVar)The average chromatin accessibility score: 61.309; most accessible tissue: Mingh…
vg1223277112 (J)	chr12	23277112	GT	GTT	0.994	GT -> G,GTT,GTTT T,GTTT	NA	upstream_gene_variant/ downstream_gene_variant/ intron_variant LOC_Os12g37880.1 Alt: GTT| upstream_gene_variant MODIFIER(snpEff)LOC_Os12g37860.1 Alt: GTT| downstream_gene_variant MODIFIER(snpEff)LOC_Os12g37870.1 Alt: GTT| intron_variant MODIFIER(snpEff)LOC_Os12g37880.1 Alt: G| upstream_gene_variant MODIFIER(snpEff)LOC_Os12g37860.1 Alt: G| downstream_gene_variant MODIFIER(snpEff)LOC_Os12g37870.1 A…
vg1223277141 (J)	chr12	23277141	C	T	0.995	C -> T	NA	upstream_gene_variant/ downstream_gene_variant/ intron_variant LOC_Os12g37880.1 Alt: T| upstream_gene_variant MODIFIER(snpEff)/silent_mutation(CooVar)LOC_Os12g37860.1 Alt: T| downstream_gene_variant MODIFIER(snpEff)/silent_mutation(CooVar)LOC_Os12g37870.1 Alt: T| intron_variant MODIFIER(snpEff)/silent_mutation(CooVar)The average chromatin accessibility score: 57.863; most accessible tissue: Mingh…
vg1223277225 (J)	chr12	23277225	T	C	0.967	T -> C	NA	upstream_gene_variant/ downstream_gene_variant/ intron_variant LOC_Os12g37880.1 Alt: C| upstream_gene_variant MODIFIER(snpEff)/silent_mutation(CooVar)LOC_Os12g37860.1 Alt: C| downstream_gene_variant MODIFIER(snpEff)/silent_mutation(CooVar)LOC_Os12g37870.1 Alt: C| intron_variant MODIFIER(snpEff)/silent_mutation(CooVar)The average chromatin accessibility score: 55.911; most accessible tissue: Callu…
vg1223277325 (J)	chr12	23277325	A	G	0.553	A -> G	NA	upstream_gene_variant/ downstream_gene_variant/ intron_variant LOC_Os12g37880.1 Alt: G| upstream_gene_variant MODIFIER(snpEff)/silent_mutation(CooVar)LOC_Os12g37860.1 Alt: G| downstream_gene_variant MODIFIER(snpEff)/silent_mutation(CooVar)LOC_Os12g37870.1 Alt: G| intron_variant MODIFIER(snpEff)/silent_mutation(CooVar)The average chromatin accessibility score: 55.642; most accessible tissue: Callu…
vg1223277355 (J)	chr12	23277355	A	G	0.55	A -> G	NA	upstream_gene_variant/ downstream_gene_variant/ intron_variant N Alt: DEL/silent_mutation(CooVar)LOC_Os12g37880.1 Alt: G| upstream_gene_variant MODIFIER(snpEff)/silent_mutation(CooVar)LOC_Os12g37860.1 Alt: G| downstream_gene_variant MODIFIER(snpEff)/silent_mutation(CooVar)LOC_Os12g37870.1 Alt: G| intron_variant MODIFIER(snpEff)/silent_mutation(CooVar)The average chromatin accessibility score: 56.…
vg1223277357 (J)	chr12	23277357	A	T	0.747	A -> T	NA	upstream_gene_variant/ downstream_gene_variant/ intron_variant N Alt: DEL/silent_mutation(CooVar)LOC_Os12g37880.1 Alt: T| upstream_gene_variant MODIFIER(snpEff)/silent_mutation(CooVar)LOC_Os12g37860.1 Alt: T| downstream_gene_variant MODIFIER(snpEff)/silent_mutation(CooVar)LOC_Os12g37870.1 Alt: T| intron_variant MODIFIER(snpEff)/silent_mutation(CooVar)The average chromatin accessibility score: 56.…
vg1223277419 (J)	chr12	23277419	G	A	0.938	G -> A	2 associations mr1808 (All); LR P-value: 7.26E-06;mr1158_2 (All); LR P-value: 1.72E-06	synonymous_variant LOC_Os12g37870.1 Alt: A| synonymous_variant LOW(snpEff)/synonymous_codon(CooVar)The average chromatin accessibility score: 59.285; most accessible tissue: Minghui63 flag leaf, score: 76.453
vg1223277437 (J)	chr12	23277437	G	A	0.938	G -> A	NA	synonymous_variant LOC_Os12g37870.1 Alt: A| synonymous_variant LOW(snpEff)/synonymous_codon(CooVar)The average chromatin accessibility score: 62.353; most accessible tissue: Callus, score: 81.064
vg1223277514 (J)	chr12	23277514	G	C	0.993	G -> C	NA	upstream_gene_variant/ downstream_gene_variant/ intron_variant LOC_Os12g37880.1 Alt: C| upstream_gene_variant MODIFIER(snpEff)/silent_mutation(CooVar)LOC_Os12g37860.1 Alt: C| downstream_gene_variant MODIFIER(snpEff)/silent_mutation(CooVar)LOC_Os12g37870.1 Alt: C| intron_variant MODIFIER(snpEff)/silent_mutation(CooVar)The average chromatin accessibility score: 66.077; most accessible tissue: Callu…
vg1223277515 (J)	chr12	23277515	CT	C	0.832	CT -> C,CTT	NA	upstream_gene_variant/ downstream_gene_variant/ intron_variant LOC_Os12g37880.1 Alt: C| upstream_gene_variant MODIFIER(snpEff)/silent_mutation(CooVar)LOC_Os12g37860.1 Alt: C| downstream_gene_variant MODIFIER(snpEff)/silent_mutation(CooVar)LOC_Os12g37870.1 Alt: C| intron_variant MODIFIER(snpEff)/silent_mutation(CooVar)LOC_Os12g37880.1 Alt: CTT| upstream_gene_variant MODIFIER(snpEff)/silent_mutatio…
vg1223277594 (J)	chr12	23277594	T	C	0.9	T -> C	NA	splice_region_variant&intron_variant/ upstream_gene_variant/ downstream_gene_variant LOC_Os12g37870.1 Alt: C| splice_region_variant&intron_variant LOW(snpEff)/silent_mutation(CooVar)LOC_Os12g37880.1 Alt: C| upstream_gene_variant MODIFIER(snpEff)/silent_mutation(CooVar)LOC_Os12g37860.1 Alt: C| downstream_gene_variant MODIFIER(snpEff)/silent_mutation(CooVar)The average chromatin accessibility score…
vg1223277798 (J)	chr12	23277798	G	A	0.998	G -> A	NA	upstream_gene_variant/ downstream_gene_variant/ intron_variant LOC_Os12g37880.1 Alt: A| upstream_gene_variant MODIFIER(snpEff)LOC_Os12g37860.1 Alt: A| downstream_gene_variant MODIFIER(snpEff)LOC_Os12g37870.1 Alt: A| intron_variant MODIFIER(snpEff)The average chromatin accessibility score: 72.905; most accessible tissue: Callus, score: 82.358
vg1223277911 (J)	chr12	23277911	T	C	0.961	T -> C	NA	synonymous_variant LOC_Os12g37870.1 Alt: C| synonymous_variant LOW(snpEff)/synonymous_codon(CooVar)The average chromatin accessibility score: 75.246; most accessible tissue: Minghui63 flag leaf, score: 87.052
vg1223277992 (J)	chr12	23277992	C	T	0.553	C -> T	NA	splice_region_variant&intron_variant/ upstream_gene_variant LOC_Os12g37870.1 Alt: T| splice_region_variant&intron_variant LOW(snpEff)/silent_mutation(CooVar)LOC_Os12g37880.1 Alt: T| upstream_gene_variant MODIFIER(snpEff)/silent_mutation(CooVar)The average chromatin accessibility score: 78.881; most accessible tissue: Minghui63 flag leaf, score: 87.052
vg1223278124 (J)	chr12	23278124	C	T	0.59	C -> T,G	NA	upstream_gene_variant/ intron_variant N Alt: DEL/silent_mutation(CooVar)LOC_Os12g37880.1 Alt: G| upstream_gene_variant MODIFIER(snpEff)/silent_mutation(CooVar)LOC_Os12g37870.1 Alt: G| intron_variant MODIFIER(snpEff)/silent_mutation(CooVar)LOC_Os12g37880.1 Alt: T| upstream_gene_variant MODIFIER(snpEff)/silent_mutation(CooVar)LOC_Os12g37870.1 Alt: T| intron_variant MODIFIER(snpEff)/silent_mutation(…
vg1223278135 (J)	chr12	23278135	T	TC	0.896	T -> TC,C	NA	upstream_gene_variant/ intron_variant LOC_Os12g37880.1 Alt: C| upstream_gene_variant MODIFIER(snpEff)/silent_mutation(CooVar)LOC_Os12g37870.1 Alt: C| intron_variant MODIFIER(snpEff)/silent_mutation(CooVar)LOC_Os12g37880.1 Alt: TC| upstream_gene_variant MODIFIER(snpEff)/silent_mutation(CooVar)LOC_Os12g37870.1 Alt: TC| intron_variant MODIFIER(snpEff)/silent_mutation(CooVar)The average chromatin acc…
vg1223278144 (J)	chr12	23278144	A	G	0.901	A -> G	NA	upstream_gene_variant/ intron_variant LOC_Os12g37880.1 Alt: G| upstream_gene_variant MODIFIER(snpEff)/silent_mutation(CooVar)LOC_Os12g37870.1 Alt: G| intron_variant MODIFIER(snpEff)/silent_mutation(CooVar)The average chromatin accessibility score: 78.950; most accessible tissue: Minghui63 flower, score: 88.227
vg1223278151 (J)	chr12	23278151	C	G	0.901	C -> G	NA	upstream_gene_variant/ intron_variant LOC_Os12g37880.1 Alt: G| upstream_gene_variant MODIFIER(snpEff)/silent_mutation(CooVar)LOC_Os12g37870.1 Alt: G| intron_variant MODIFIER(snpEff)/silent_mutation(CooVar)The average chromatin accessibility score: 79.056; most accessible tissue: Minghui63 flower, score: 88.359
vg1223278152 (J)	chr12	23278152	G	A	0.995	G -> A	NA	upstream_gene_variant/ intron_variant LOC_Os12g37880.1 Alt: A| upstream_gene_variant MODIFIER(snpEff)/silent_mutation(CooVar)LOC_Os12g37870.1 Alt: A| intron_variant MODIFIER(snpEff)/silent_mutation(CooVar)The average chromatin accessibility score: 79.056; most accessible tissue: Minghui63 flower, score: 88.359
vg1223278198 (J)	chr12	23278198	T	C	0.901	T -> C	NA	synonymous_variant LOC_Os12g37870.1 Alt: C| synonymous_variant LOW(snpEff)/synonymous_codon(CooVar)The average chromatin accessibility score: 79.737; most accessible tissue: Zhenshan97 flower, score: 88.247
vg1223278332 (J)	chr12	23278332	C	T	0.901	C -> T	NA	upstream_gene_variant/ intron_variant LOC_Os12g37880.1 Alt: T| upstream_gene_variant MODIFIER(snpEff)/silent_mutation(CooVar)LOC_Os12g37870.1 Alt: T| intron_variant MODIFIER(snpEff)/silent_mutation(CooVar)The average chromatin accessibility score: 78.728; most accessible tissue: Zhenshan97 flower, score: 91.289
vg1223278349 (J)	chr12	23278349	T	C	0.901	T -> C	NA	upstream_gene_variant/ intron_variant LOC_Os12g37880.1 Alt: C| upstream_gene_variant MODIFIER(snpEff)/silent_mutation(CooVar)LOC_Os12g37870.1 Alt: C| intron_variant MODIFIER(snpEff)/silent_mutation(CooVar)The average chromatin accessibility score: 79.481; most accessible tissue: Zhenshan97 flower, score: 91.701
vg1223278433 (J)	chr12	23278433	A	G	0.901	A -> G	NA	missense_variant/ nonsynonymous_codon LOC_Os12g37870.1 Alt: G| missense_variant MODERATE(snpEff)/nonsynonymous_codon(CooVar)The average chromatin accessibility score: 81.477; most accessible tissue: Zhenshan97 flower, score: 92.461
vg1223278444 (J)	chr12	23278444	C	A	0.962	C -> A	NA	synonymous_variant LOC_Os12g37870.1 Alt: A| synonymous_variant LOW(snpEff)/synonymous_codon(CooVar)The average chromatin accessibility score: 82.600; most accessible tissue: Zhenshan97 flower, score: 92.841
vg1223278537 (J)	chr12	23278537	C	G	0.976	C -> G	NA	upstream_gene_variant/ intron_variant LOC_Os12g37880.1 Alt: G| upstream_gene_variant MODIFIER(snpEff)/silent_mutation(CooVar)LOC_Os12g37870.1 Alt: G| intron_variant MODIFIER(snpEff)/silent_mutation(CooVar)The average chromatin accessibility score: 80.197; most accessible tissue: Zhenshan97 flower, score: 91.762
vg1223278548 (J)	chr12	23278548	G	A	0.938	G -> A	2 associations mr1808 (All); LR P-value: 7.26E-06;mr1158_2 (All); LR P-value: 1.72E-06	upstream_gene_variant/ intron_variant LOC_Os12g37880.1 Alt: A| upstream_gene_variant MODIFIER(snpEff)/silent_mutation(CooVar)LOC_Os12g37870.1 Alt: A| intron_variant MODIFIER(snpEff)/silent_mutation(CooVar)The average chromatin accessibility score: 80.112; most accessible tissue: Zhenshan97 flower, score: 91.792
vg1223278700 (J)	chr12	23278700	G	A	0.901	G -> A	NA	synonymous_variant LOC_Os12g37870.1 Alt: A| synonymous_variant LOW(snpEff)/synonymous_codon(CooVar)The average chromatin accessibility score: 82.440; most accessible tissue: Callus, score: 92.451
vg1223278768 (J)	chr12	23278768	T	G	0.497	T -> G	3 associations mr1425 (All); LR P-value: 4.31E-06;mr1866 (All); LR P-value: 1.02E-08;mr1113_2 (Jap_All); LR P-value: 8.25E-06	upstream_gene_variant/ 3_prime_UTR_variant N Alt: DEL/silent_mutation(CooVar)LOC_Os12g37870.1 Alt: G| 3_prime_UTR_variant MODIFIER(snpEff)/silent_mutation(CooVar)LOC_Os12g37880.1 Alt: G| upstream_gene_variant MODIFIER(snpEff)/silent_mutation(CooVar)The average chromatin accessibility score: 77.591; most accessible tissue: Callus, score: 92.451
vg1223278789 (J)	chr12	23278789	G	T	0.975	G -> T	NA	upstream_gene_variant/ 3_prime_UTR_variant LOC_Os12g37870.1 Alt: T| 3_prime_UTR_variant MODIFIER(snpEff)/silent_mutation(CooVar)LOC_Os12g37880.1 Alt: T| upstream_gene_variant MODIFIER(snpEff)/silent_mutation(CooVar)The average chromatin accessibility score: 78.180; most accessible tissue: Callus, score: 92.451
vg1223278815 (J)	chr12	23278815	A	G	0.957	A -> G	NA	upstream_gene_variant/ 3_prime_UTR_variant LOC_Os12g37870.1 Alt: G| 3_prime_UTR_variant MODIFIER(snpEff)/silent_mutation(CooVar)LOC_Os12g37880.1 Alt: G| upstream_gene_variant MODIFIER(snpEff)/silent_mutation(CooVar)The average chromatin accessibility score: 79.114; most accessible tissue: Callus, score: 92.451
vg1223278862 (J)	chr12	23278862	G	T	0.896	G -> T	NA	upstream_gene_variant/ 3_prime_UTR_variant LOC_Os12g37870.1 Alt: T| 3_prime_UTR_variant MODIFIER(snpEff)/silent_mutation(CooVar)LOC_Os12g37880.1 Alt: T| upstream_gene_variant MODIFIER(snpEff)/silent_mutation(CooVar)The average chromatin accessibility score: 75.853; most accessible tissue: Zhenshan97 flower, score: 88.571
vg1223278872 (J)	chr12	23278872	A	G	0.975	A -> G	NA	upstream_gene_variant/ 3_prime_UTR_variant LOC_Os12g37870.1 Alt: G| 3_prime_UTR_variant MODIFIER(snpEff)/silent_mutation(CooVar)LOC_Os12g37880.1 Alt: G| upstream_gene_variant MODIFIER(snpEff)/silent_mutation(CooVar)The average chromatin accessibility score: 76.713; most accessible tissue: Zhenshan97 flower, score: 88.827
vg1223278987 (J)	chr12	23278987	C	T	0.69	C -> T	3 associations mr1251 (Ind_All); LR P-value: 3.70E-06;mr1435 (Ind_All); LR P-value: 9.82E-06;mr1227_2 (All); LR P-value: 8.23E-07	upstream_gene_variant/ 3_prime_UTR_variant N Alt: DEL/silent_mutation(CooVar)LOC_Os12g37870.1 Alt: T| 3_prime_UTR_variant MODIFIER(snpEff)/silent_mutation(CooVar)LOC_Os12g37880.1 Alt: T| upstream_gene_variant MODIFIER(snpEff)/silent_mutation(CooVar)LOC_Os12g37890.1 Alt: T| upstream_gene_variant MODIFIER(snpEff)/silent_mutation(CooVar)The average chromatin accessibility score: 75.265; most accessi…
vg1223279010 (J)	chr12	23279010	G	T	0.498	G -> T	2 associations mr1425 (All); LR P-value: 5.68E-06;mr1866 (All); LR P-value: 1.06E-08	upstream_gene_variant/ 3_prime_UTR_variant N Alt: DEL/silent_mutation(CooVar)LOC_Os12g37870.1 Alt: T| 3_prime_UTR_variant MODIFIER(snpEff)/silent_mutation(CooVar)LOC_Os12g37880.1 Alt: T| upstream_gene_variant MODIFIER(snpEff)/silent_mutation(CooVar)LOC_Os12g37890.1 Alt: T| upstream_gene_variant MODIFIER(snpEff)/silent_mutation(CooVar)The average chromatin accessibility score: 76.367; most accessi…
vg1223279014 (J)	chr12	23279014	C	A	0.999	C -> A	NA	upstream_gene_variant/ 3_prime_UTR_variant LOC_Os12g37870.1 Alt: A| 3_prime_UTR_variant MODIFIER(snpEff)LOC_Os12g37880.1 Alt: A| upstream_gene_variant MODIFIER(snpEff)LOC_Os12g37890.1 Alt: A| upstream_gene_variant MODIFIER(snpEff)The average chromatin accessibility score: 76.369; most accessible tissue: Callus, score: 90.748
vg1223279036 (J)	chr12	23279036	GAC	G	0.997	GAC -> G	NA	upstream_gene_variant/ 3_prime_UTR_variant LOC_Os12g37870.1 Alt: G| 3_prime_UTR_variant MODIFIER(snpEff)LOC_Os12g37880.1 Alt: G| upstream_gene_variant MODIFIER(snpEff)LOC_Os12g37890.1 Alt: G| upstream_gene_variant MODIFIER(snpEff)The average chromatin accessibility score: 73.435; most accessible tissue: Callus, score: 90.748
vg1223279092 (J)	chr12	23279092	A	T	0.901	A -> T	NA	upstream_gene_variant/ 3_prime_UTR_variant LOC_Os12g37870.1 Alt: T| 3_prime_UTR_variant MODIFIER(snpEff)/silent_mutation(CooVar)LOC_Os12g37880.1 Alt: T| upstream_gene_variant MODIFIER(snpEff)/silent_mutation(CooVar)LOC_Os12g37890.1 Alt: T| upstream_gene_variant MODIFIER(snpEff)/silent_mutation(CooVar)The average chromatin accessibility score: 67.723; most accessible tissue: Minghui63 root, score:…
vg1223279140 (J)	chr12	23279140	C	T	0.549	C -> T	NA	upstream_gene_variant/ 3_prime_UTR_variant LOC_Os12g37870.1 Alt: T| 3_prime_UTR_variant MODIFIER(snpEff)/silent_mutation(CooVar)LOC_Os12g37880.1 Alt: T| upstream_gene_variant MODIFIER(snpEff)/silent_mutation(CooVar)LOC_Os12g37890.1 Alt: T| upstream_gene_variant MODIFIER(snpEff)/silent_mutation(CooVar)The average chromatin accessibility score: 67.651; most accessible tissue: Minghui63 root, score:…
vg1223279187 (J)	chr12	23279187	T	C	0.745	T -> C	2 associations mr1227_2 (All); LR P-value: 3.51E-07;mr1709_2 (All); LR P-value: 1.13E-08	upstream_gene_variant/ downstream_gene_variant/ intergenic_region LOC_Os12g37880.1 Alt: C| upstream_gene_variant MODIFIER(snpEff)/silent_mutation(CooVar)LOC_Os12g37890.1 Alt: C| upstream_gene_variant MODIFIER(snpEff)/silent_mutation(CooVar)LOC_Os12g37870.1 Alt: C| downstream_gene_variant MODIFIER(snpEff)/silent_mutation(CooVar)LOC_Os12g37870-LOC_Os12g37880 Alt: C| intergenic_region MODIFIER(snpEf…
vg1223279189 (J)	chr12	23279189	C	G	0.975	C -> G	NA	upstream_gene_variant/ downstream_gene_variant/ intergenic_region LOC_Os12g37880.1 Alt: G| upstream_gene_variant MODIFIER(snpEff)/silent_mutation(CooVar)LOC_Os12g37890.1 Alt: G| upstream_gene_variant MODIFIER(snpEff)/silent_mutation(CooVar)LOC_Os12g37870.1 Alt: G| downstream_gene_variant MODIFIER(snpEff)/silent_mutation(CooVar)LOC_Os12g37870-LOC_Os12g37880 Alt: G| intergenic_region MODIFIER(snpEf…
vg1223279217 (J)	chr12	23279217	A	AGAGCAA GTATAAT AAAAGGA TGTGCAT AATAT	0.998	A -> AGAGCAAGTA TAATAAAAGG ATGTGCATAA TAT	NA	upstream_gene_variant/ downstream_gene_variant/ intergenic_region LOC_Os12g37880.1 Alt: AGAGCAAGTATAATAAAAGGATGTGCATAATAT| upstream_gene_variant MODIFIER(snpEff)LOC_Os12g37890.1 Alt: AGAGCAAGTATAATAAAAGGATGTGCATAATAT| upstream_gene_variant MODIFIER(snpEff)LOC_Os12g37870.1 Alt: AGAGCAAGTATAATAAAAGGATGTGCATAATAT| downstream_gene_variant MODIFIER(snpEff)LOC_Os12g37870-LOC_Os12g37880 Alt: AGAGCAAGTAT…
vg1223279253 (J)	chr12	23279253	T	C	0.9	T -> C	NA	upstream_gene_variant/ downstream_gene_variant/ intergenic_region LOC_Os12g37880.1 Alt: C| upstream_gene_variant MODIFIER(snpEff)/silent_mutation(CooVar)LOC_Os12g37890.1 Alt: C| upstream_gene_variant MODIFIER(snpEff)/silent_mutation(CooVar)LOC_Os12g37870.1 Alt: C| downstream_gene_variant MODIFIER(snpEff)/silent_mutation(CooVar)LOC_Os12g37870-LOC_Os12g37880 Alt: C| intergenic_region MODIFIER(snpEf…
vg1223279264 (J)	chr12	23279264	T	C	0.9	T -> C	NA	upstream_gene_variant/ downstream_gene_variant/ intergenic_region LOC_Os12g37880.1 Alt: C| upstream_gene_variant MODIFIER(snpEff)/silent_mutation(CooVar)LOC_Os12g37890.1 Alt: C| upstream_gene_variant MODIFIER(snpEff)/silent_mutation(CooVar)LOC_Os12g37870.1 Alt: C| downstream_gene_variant MODIFIER(snpEff)/silent_mutation(CooVar)LOC_Os12g37870-LOC_Os12g37880 Alt: C| intergenic_region MODIFIER(snpEf…
vg1223279316 (J)	chr12	23279316	GAAA	GAA	0.534	GAAA -> GAA,G,GAAA A,GA	NA	upstream_gene_variant/ downstream_gene_variant/ intergenic_region LOC_Os12g37880.1 Alt: GAA| upstream_gene_variant MODIFIER(snpEff)/silent_mutation(CooVar)LOC_Os12g37890.1 Alt: GAA| upstream_gene_variant MODIFIER(snpEff)/silent_mutation(CooVar)LOC_Os12g37870.1 Alt: GAA| downstream_gene_variant MODIFIER(snpEff)/silent_mutation(CooVar)LOC_Os12g37870-LOC_Os12g37880 Alt: GAA| intergenic_region MODIFI…
vg1223279332 (J)	chr12	23279332	GAA	G	0.953	GAA -> G	NA	upstream_gene_variant/ downstream_gene_variant/ intergenic_region LOC_Os12g37880.1 Alt: G| upstream_gene_variant MODIFIER(snpEff)/silent_mutation(CooVar)LOC_Os12g37890.1 Alt: G| upstream_gene_variant MODIFIER(snpEff)/silent_mutation(CooVar)LOC_Os12g37870.1 Alt: G| downstream_gene_variant MODIFIER(snpEff)/silent_mutation(CooVar)LOC_Os12g37870-LOC_Os12g37880 Alt: G| intergenic_region MODIFIER(snpEf…
vg1223279340 (J)	chr12	23279340	A	G	0.897	A -> G	NA	upstream_gene_variant/ downstream_gene_variant/ intergenic_region LOC_Os12g37880.1 Alt: G| upstream_gene_variant MODIFIER(snpEff)/silent_mutation(CooVar)LOC_Os12g37890.1 Alt: G| upstream_gene_variant MODIFIER(snpEff)/silent_mutation(CooVar)LOC_Os12g37870.1 Alt: G| downstream_gene_variant MODIFIER(snpEff)/silent_mutation(CooVar)LOC_Os12g37870-LOC_Os12g37880 Alt: G| intergenic_region MODIFIER(snpEf…
vg1223279343 (J)	chr12	23279343	C	T	0.951	C -> T	NA	upstream_gene_variant/ downstream_gene_variant/ intergenic_region LOC_Os12g37880.1 Alt: T| upstream_gene_variant MODIFIER(snpEff)/silent_mutation(CooVar)LOC_Os12g37890.1 Alt: T| upstream_gene_variant MODIFIER(snpEff)/silent_mutation(CooVar)LOC_Os12g37870.1 Alt: T| downstream_gene_variant MODIFIER(snpEff)/silent_mutation(CooVar)LOC_Os12g37870-LOC_Os12g37880 Alt: T| intergenic_region MODIFIER(snpEf…
vg1223279385 (J)	chr12	23279385	G	A	0.747	G -> A	3 associations mr1150_2 (Ind_All); LR P-value: 6.11E-06;mr1227_2 (All); LR P-value: 8.33E-08;mr1709_2 (All); LR P-value: 2.54E-08	upstream_gene_variant/ downstream_gene_variant/ intergenic_region LOC_Os12g37880.1 Alt: A| upstream_gene_variant MODIFIER(snpEff)/silent_mutation(CooVar)LOC_Os12g37890.1 Alt: A| upstream_gene_variant MODIFIER(snpEff)/silent_mutation(CooVar)LOC_Os12g37870.1 Alt: A| downstream_gene_variant MODIFIER(snpEff)/silent_mutation(CooVar)LOC_Os12g37870-LOC_Os12g37880 Alt: A| intergenic_region MODIFIER(snpEf…
vg1223279396 (J)	chr12	23279396	G	A	0.75	G -> A	3 associations mr1150_2 (Ind_All); LR P-value: 7.28E-06;mr1227_2 (All); LR P-value: 3.16E-07;mr1709_2 (All); LR P-value: 2.27E-08	upstream_gene_variant/ downstream_gene_variant/ intergenic_region LOC_Os12g37880.1 Alt: A| upstream_gene_variant MODIFIER(snpEff)/silent_mutation(CooVar)LOC_Os12g37890.1 Alt: A| upstream_gene_variant MODIFIER(snpEff)/silent_mutation(CooVar)LOC_Os12g37870.1 Alt: A| downstream_gene_variant MODIFIER(snpEff)/silent_mutation(CooVar)LOC_Os12g37870-LOC_Os12g37880 Alt: A| intergenic_region MODIFIER(snpEf…
vg1223279418 (J)	chr12	23279418	C	G	0.959	C -> G	NA	upstream_gene_variant/ downstream_gene_variant/ intergenic_region N Alt: DEL/silent_mutation(CooVar)LOC_Os12g37880.1 Alt: G| upstream_gene_variant MODIFIER(snpEff)/silent_mutation(CooVar)LOC_Os12g37890.1 Alt: G| upstream_gene_variant MODIFIER(snpEff)/silent_mutation(CooVar)LOC_Os12g37870.1 Alt: G| downstream_gene_variant MODIFIER(snpEff)/silent_mutation(CooVar)LOC_Os12g37870-LOC_Os12g37880 Alt: G…
vg1223279428 (J)	chr12	23279428	TAA	T	0.8	TAA -> T	NA	upstream_gene_variant/ downstream_gene_variant/ intergenic_region N Alt: DEL/silent_mutation(CooVar)LOC_Os12g37880.1 Alt: T| upstream_gene_variant MODIFIER(snpEff)/silent_mutation(CooVar)LOC_Os12g37890.1 Alt: T| upstream_gene_variant MODIFIER(snpEff)/silent_mutation(CooVar)LOC_Os12g37870.1 Alt: T| downstream_gene_variant MODIFIER(snpEff)/silent_mutation(CooVar)LOC_Os12g37870-LOC_Os12g37880 Alt: T…
vg1223279429 (J)	chr12	23279429	A	G	0.406	A -> G	NA	upstream_gene_variant/ downstream_gene_variant/ intergenic_region N Alt: DEL/silent_mutation(CooVar)LOC_Os12g37880.1 Alt: G| upstream_gene_variant MODIFIER(snpEff)/silent_mutation(CooVar)LOC_Os12g37890.1 Alt: G| upstream_gene_variant MODIFIER(snpEff)/silent_mutation(CooVar)LOC_Os12g37870.1 Alt: G| downstream_gene_variant MODIFIER(snpEff)/silent_mutation(CooVar)LOC_Os12g37870-LOC_Os12g37880 Alt: G…
vg1223279430 (J)	chr12	23279430	A	G	0.4	A -> G	NA	upstream_gene_variant/ downstream_gene_variant/ intergenic_region N Alt: DEL/silent_mutation(CooVar)LOC_Os12g37880.1 Alt: G| upstream_gene_variant MODIFIER(snpEff)/silent_mutation(CooVar)LOC_Os12g37890.1 Alt: G| upstream_gene_variant MODIFIER(snpEff)/silent_mutation(CooVar)LOC_Os12g37870.1 Alt: G| downstream_gene_variant MODIFIER(snpEff)/silent_mutation(CooVar)LOC_Os12g37870-LOC_Os12g37880 Alt: G…
vg1223279432 (J)	chr12	23279432	G	GGA	0.759	G -> GGA	NA	upstream_gene_variant/ downstream_gene_variant/ intergenic_region LOC_Os12g37880.1 Alt: GGA| upstream_gene_variant MODIFIER(snpEff)/silent_mutation(CooVar)LOC_Os12g37890.1 Alt: GGA| upstream_gene_variant MODIFIER(snpEff)/silent_mutation(CooVar)LOC_Os12g37870.1 Alt: GGA| downstream_gene_variant MODIFIER(snpEff)/silent_mutation(CooVar)LOC_Os12g37870-LOC_Os12g37880 Alt: GGA| intergenic_region MODIFI…
vg1223279436 (J)	chr12	23279436	AAC	A	0.386	AAC -> A,GAC	NA	upstream_gene_variant/ downstream_gene_variant/ intergenic_region N Alt: DEL/silent_mutation(CooVar)LOC_Os12g37880.1 Alt: A| upstream_gene_variant MODIFIER(snpEff)/silent_mutation(CooVar)LOC_Os12g37890.1 Alt: A| upstream_gene_variant MODIFIER(snpEff)/silent_mutation(CooVar)LOC_Os12g37870.1 Alt: A| downstream_gene_variant MODIFIER(snpEff)/silent_mutation(CooVar)LOC_Os12g37870-LOC_Os12g37880 Alt: A…
vg1223279437 (J)	chr12	23279437	AC	TC	0.247	AC -> A,TC	NA	upstream_gene_variant/ downstream_gene_variant/ intergenic_region N Alt: DEL/silent_mutation(CooVar)LOC_Os12g37880.1 Alt: A| upstream_gene_variant MODIFIER(snpEff)/silent_mutation(CooVar)LOC_Os12g37890.1 Alt: A| upstream_gene_variant MODIFIER(snpEff)/silent_mutation(CooVar)LOC_Os12g37870.1 Alt: A| downstream_gene_variant MODIFIER(snpEff)/silent_mutation(CooVar)LOC_Os12g37870-LOC_Os12g37880 Alt: A…
vg1223279438 (J)	chr12	23279438	CTATATA TATATAT ATATATA TATATAT ATATATA TATACAT A	C	0.24	CTATATATAT ATATATATAT ATATATATAT ATATATATAC ATA -> C,TTATATAT ATATATATAT ATATATATAT ATATATATAT ACATA,ATAT ATATATATAT ATATATATAT ATATATATAT ATATACATA	NA	upstream_gene_variant/ downstream_gene_variant/ intergenic_region LOC_Os12g37880.1 Alt: TTATATATATATATATATATATATATATATATATATATACATA| upstream_gene_variant MODIFIER(snpEff)/silent_mutation(CooVar)LOC_Os12g37890.1 Alt: TTATATATATATATATATATATATATATATATATATATACATA| upstream_gene_variant MODIFIER(snpEff)/silent_mutation(CooVar)LOC_Os12g37870.1 Alt: TTATATATATATATATATATATATATATATATATATATACATA| downstre…
vg1223279439 (J)	chr12	23279439	T	TATATAT ATATATA TATATAT ATATATA TATATAT ATACATA	0.033	TATATATATA TATATATATA TATATATATA TATATATACA TA -> T,AATATATA TATATATATA TATATATATA TATATATATA CATA,TTA	NA	upstream_gene_variant/ downstream_gene_variant/ intergenic_region N Alt: DEL/silent_mutation(CooVar)LOC_Os12g37880.1 Alt: T| upstream_gene_variant MODIFIER(snpEff)/silent_mutation(CooVar)LOC_Os12g37890.1 Alt: T| upstream_gene_variant MODIFIER(snpEff)/silent_mutation(CooVar)LOC_Os12g37870.1 Alt: T| downstream_gene_variant MODIFIER(snpEff)/silent_mutation(CooVar)LOC_Os12g37870-LOC_Os12g37880 Alt: T…
vg1223279440 (J)	chr12	23279440	C	A	0.076	A -> C	NA	upstream_gene_variant/ downstream_gene_variant/ intergenic_region LOC_Os12g37880.1 Alt: C| upstream_gene_variant MODIFIER(snpEff)/silent_mutation(CooVar)LOC_Os12g37890.1 Alt: C| upstream_gene_variant MODIFIER(snpEff)/silent_mutation(CooVar)LOC_Os12g37870.1 Alt: C| downstream_gene_variant MODIFIER(snpEff)/silent_mutation(CooVar)LOC_Os12g37870-LOC_Os12g37880 Alt: C| intergenic_region MODIFIER(snpEf…
vg1223279442 (J)	chr12	23279442	A	C	0.079	A -> C	NA	upstream_gene_variant/ downstream_gene_variant/ intergenic_region LOC_Os12g37880.1 Alt: C| upstream_gene_variant MODIFIER(snpEff)/silent_mutation(CooVar)LOC_Os12g37890.1 Alt: C| upstream_gene_variant MODIFIER(snpEff)/silent_mutation(CooVar)LOC_Os12g37870.1 Alt: C| downstream_gene_variant MODIFIER(snpEff)/silent_mutation(CooVar)LOC_Os12g37870-LOC_Os12g37880 Alt: C| intergenic_region MODIFIER(snpEf…
vg1223279444 (J)	chr12	23279444	A	C	0.079	A -> C	NA	upstream_gene_variant/ downstream_gene_variant/ intergenic_region LOC_Os12g37880.1 Alt: C| upstream_gene_variant MODIFIER(snpEff)/silent_mutation(CooVar)LOC_Os12g37890.1 Alt: C| upstream_gene_variant MODIFIER(snpEff)/silent_mutation(CooVar)LOC_Os12g37870.1 Alt: C| downstream_gene_variant MODIFIER(snpEff)/silent_mutation(CooVar)LOC_Os12g37870-LOC_Os12g37880 Alt: C| intergenic_region MODIFIER(snpEf…
vg1223279446 (J)	chr12	23279446	A	C	0.081	A -> C	NA	upstream_gene_variant/ downstream_gene_variant/ intergenic_region LOC_Os12g37880.1 Alt: C| upstream_gene_variant MODIFIER(snpEff)/silent_mutation(CooVar)LOC_Os12g37890.1 Alt: C| upstream_gene_variant MODIFIER(snpEff)/silent_mutation(CooVar)LOC_Os12g37870.1 Alt: C| downstream_gene_variant MODIFIER(snpEff)/silent_mutation(CooVar)LOC_Os12g37870-LOC_Os12g37880 Alt: C| intergenic_region MODIFIER(snpEf…
vg1223279448 (J)	chr12	23279448	A	C	0.081	A -> C	NA	upstream_gene_variant/ downstream_gene_variant/ intergenic_region LOC_Os12g37880.1 Alt: C| upstream_gene_variant MODIFIER(snpEff)/silent_mutation(CooVar)LOC_Os12g37890.1 Alt: C| upstream_gene_variant MODIFIER(snpEff)/silent_mutation(CooVar)LOC_Os12g37870.1 Alt: C| downstream_gene_variant MODIFIER(snpEff)/silent_mutation(CooVar)LOC_Os12g37870-LOC_Os12g37880 Alt: C| intergenic_region MODIFIER(snpEf…
vg1223279450 (J)	chr12	23279450	A	C	0.082	A -> C	NA	upstream_gene_variant/ downstream_gene_variant/ intergenic_region LOC_Os12g37880.1 Alt: C| upstream_gene_variant MODIFIER(snpEff)/silent_mutation(CooVar)LOC_Os12g37890.1 Alt: C| upstream_gene_variant MODIFIER(snpEff)/silent_mutation(CooVar)LOC_Os12g37870.1 Alt: C| downstream_gene_variant MODIFIER(snpEff)/silent_mutation(CooVar)LOC_Os12g37870-LOC_Os12g37880 Alt: C| intergenic_region MODIFIER(snpEf…
vg1223279452 (J)	chr12	23279452	A	C	0.088	A -> C	NA	upstream_gene_variant/ downstream_gene_variant/ intergenic_region LOC_Os12g37880.1 Alt: C| upstream_gene_variant MODIFIER(snpEff)/silent_mutation(CooVar)LOC_Os12g37890.1 Alt: C| upstream_gene_variant MODIFIER(snpEff)/silent_mutation(CooVar)LOC_Os12g37870.1 Alt: C| downstream_gene_variant MODIFIER(snpEff)/silent_mutation(CooVar)LOC_Os12g37870-LOC_Os12g37880 Alt: C| intergenic_region MODIFIER(snpEf…
vg1223279461 (J)	chr12	23279461	T	TAGGAA	0.108	T -> TAGG,TAGGA A,TAGGAAA	NA	upstream_gene_variant/ downstream_gene_variant/ intergenic_region LOC_Os12g37880.1 Alt: TAGGAAA| upstream_gene_variant MODIFIER(snpEff)/silent_mutation(CooVar)LOC_Os12g37890.1 Alt: TAGGAAA| upstream_gene_variant MODIFIER(snpEff)/silent_mutation(CooVar)LOC_Os12g37870.1 Alt: TAGGAAA| downstream_gene_variant MODIFIER(snpEff)/silent_mutation(CooVar)LOC_Os12g37870-LOC_Os12g37880 Alt: TAGGAAA| intergen…
vg1223279462 (J)	chr12	23279462	A	AGGAAAA GTC	0.113	A -> AGGAAAAG,A GGAAAAGTC, ACG	NA	upstream_gene_variant/ downstream_gene_variant/ intergenic_region LOC_Os12g37880.1 Alt: AGGAAAAGTC| upstream_gene_variant MODIFIER(snpEff)/silent_mutation(CooVar)LOC_Os12g37890.1 Alt: AGGAAAAGTC| upstream_gene_variant MODIFIER(snpEff)/silent_mutation(CooVar)LOC_Os12g37870.1 Alt: AGGAAAAGTC| downstream_gene_variant MODIFIER(snpEff)/silent_mutation(CooVar)LOC_Os12g37870-LOC_Os12g37880 Alt: AGGAAAAG…
vg1223279463 (J)	chr12	23279463	T	G	0.094	T -> G	NA	upstream_gene_variant/ downstream_gene_variant/ intergenic_region N Alt: DEL/silent_mutation(CooVar)LOC_Os12g37880.1 Alt: G| upstream_gene_variant MODIFIER(snpEff)/silent_mutation(CooVar)LOC_Os12g37890.1 Alt: G| upstream_gene_variant MODIFIER(snpEff)/silent_mutation(CooVar)LOC_Os12g37870.1 Alt: G| downstream_gene_variant MODIFIER(snpEff)/silent_mutation(CooVar)LOC_Os12g37870-LOC_Os12g37880 Alt: G…
vg1223279464 (J)	chr12	23279464	A	C	0.123	A -> C,G	NA	upstream_gene_variant/ downstream_gene_variant/ intergenic_region LOC_Os12g37880.1 Alt: C| upstream_gene_variant MODIFIER(snpEff)/silent_mutation(CooVar)LOC_Os12g37890.1 Alt: C| upstream_gene_variant MODIFIER(snpEff)/silent_mutation(CooVar)LOC_Os12g37870.1 Alt: C| downstream_gene_variant MODIFIER(snpEff)/silent_mutation(CooVar)LOC_Os12g37870-LOC_Os12g37880 Alt: C| intergenic_region MODIFIER(snpEf…
vg1223279465 (J)	chr12	23279465	T	A	0.119	T -> A	NA	upstream_gene_variant/ downstream_gene_variant/ intergenic_region N Alt: DEL/silent_mutation(CooVar)LOC_Os12g37880.1 Alt: A| upstream_gene_variant MODIFIER(snpEff)/silent_mutation(CooVar)LOC_Os12g37890.1 Alt: A| upstream_gene_variant MODIFIER(snpEff)/silent_mutation(CooVar)LOC_Os12g37870.1 Alt: A| downstream_gene_variant MODIFIER(snpEff)/silent_mutation(CooVar)LOC_Os12g37870-LOC_Os12g37880 Alt: A…
vg1223279468 (J)	chr12	23279468	A	ACG	0.132	A -> ACG	NA	upstream_gene_variant/ downstream_gene_variant/ intergenic_region N Alt: DEL/silent_mutation(CooVar)LOC_Os12g37880.1 Alt: ACG| upstream_gene_variant MODIFIER(snpEff)/silent_mutation(CooVar)LOC_Os12g37890.1 Alt: ACG| upstream_gene_variant MODIFIER(snpEff)/silent_mutation(CooVar)LOC_Os12g37870.1 Alt: ACG| downstream_gene_variant MODIFIER(snpEff)/silent_mutation(CooVar)LOC_Os12g37870-LOC_Os12g37880 …
vg1223279483 (J)	chr12	23279483	T	C	0.46	T -> C	NA	upstream_gene_variant/ downstream_gene_variant/ intergenic_region LOC_Os12g37880.1 Alt: C| upstream_gene_variant MODIFIER(snpEff)/silent_mutation(CooVar)LOC_Os12g37890.1 Alt: C| upstream_gene_variant MODIFIER(snpEff)/silent_mutation(CooVar)LOC_Os12g37870.1 Alt: C| downstream_gene_variant MODIFIER(snpEff)/silent_mutation(CooVar)LOC_Os12g37870-LOC_Os12g37880 Alt: C| intergenic_region MODIFIER(snpEf…
vg1223279491 (J)	chr12	23279491	T	C	0.901	T -> C	NA	upstream_gene_variant/ downstream_gene_variant/ intergenic_region LOC_Os12g37880.1 Alt: C| upstream_gene_variant MODIFIER(snpEff)/silent_mutation(CooVar)LOC_Os12g37890.1 Alt: C| upstream_gene_variant MODIFIER(snpEff)/silent_mutation(CooVar)LOC_Os12g37870.1 Alt: C| downstream_gene_variant MODIFIER(snpEff)/silent_mutation(CooVar)LOC_Os12g37870-LOC_Os12g37880 Alt: C| intergenic_region MODIFIER(snpEf…
vg1223279525 (J)	chr12	23279525	G	A	0.882	G -> A	NA	upstream_gene_variant/ downstream_gene_variant/ intergenic_region N Alt: DEL/silent_mutation(CooVar)LOC_Os12g37880.1 Alt: A| upstream_gene_variant MODIFIER(snpEff)/silent_mutation(CooVar)LOC_Os12g37890.1 Alt: A| upstream_gene_variant MODIFIER(snpEff)/silent_mutation(CooVar)LOC_Os12g37870.1 Alt: A| downstream_gene_variant MODIFIER(snpEff)/silent_mutation(CooVar)LOC_Os12g37870-LOC_Os12g37880 Alt: A…
vg1223279565 (J)	chr12	23279565	A	G	0.655	A -> G	NA	upstream_gene_variant/ downstream_gene_variant/ intergenic_region LOC_Os12g37880.1 Alt: G| upstream_gene_variant MODIFIER(snpEff)/silent_mutation(CooVar)LOC_Os12g37890.1 Alt: G| upstream_gene_variant MODIFIER(snpEff)/silent_mutation(CooVar)LOC_Os12g37870.1 Alt: G| downstream_gene_variant MODIFIER(snpEff)/silent_mutation(CooVar)LOC_Os12g37870-LOC_Os12g37880 Alt: G| intergenic_region MODIFIER(snpEf…
vg1223279576 (J)	chr12	23279576	G	T	0.549	G -> T	NA	upstream_gene_variant/ downstream_gene_variant/ intergenic_region N Alt: DEL/silent_mutation(CooVar)LOC_Os12g37880.1 Alt: T| upstream_gene_variant MODIFIER(snpEff)/silent_mutation(CooVar)LOC_Os12g37890.1 Alt: T| upstream_gene_variant MODIFIER(snpEff)/silent_mutation(CooVar)LOC_Os12g37870.1 Alt: T| downstream_gene_variant MODIFIER(snpEff)/silent_mutation(CooVar)LOC_Os12g37870-LOC_Os12g37880 Alt: T…
vg1223279593 (J)	chr12	23279593	G	A	0.928	G -> A	NA	upstream_gene_variant/ downstream_gene_variant/ intergenic_region N Alt: DEL/silent_mutation(CooVar)LOC_Os12g37880.1 Alt: A| upstream_gene_variant MODIFIER(snpEff)/silent_mutation(CooVar)LOC_Os12g37890.1 Alt: A| upstream_gene_variant MODIFIER(snpEff)/silent_mutation(CooVar)LOC_Os12g37870.1 Alt: A| downstream_gene_variant MODIFIER(snpEff)/silent_mutation(CooVar)LOC_Os12g37870-LOC_Os12g37880 Alt: A…
vg1223279599 (J)	chr12	23279599	A	C	0.976	A -> C	NA	upstream_gene_variant/ downstream_gene_variant/ intergenic_region LOC_Os12g37880.1 Alt: C| upstream_gene_variant MODIFIER(snpEff)/silent_mutation(CooVar)LOC_Os12g37890.1 Alt: C| upstream_gene_variant MODIFIER(snpEff)/silent_mutation(CooVar)LOC_Os12g37870.1 Alt: C| downstream_gene_variant MODIFIER(snpEff)/silent_mutation(CooVar)LOC_Os12g37870-LOC_Os12g37880 Alt: C| intergenic_region MODIFIER(snpEf…
vg1223279628 (J)	chr12	23279628	A	T	0.552	A -> T	NA	upstream_gene_variant/ downstream_gene_variant/ intergenic_region N Alt: DEL/silent_mutation(CooVar)LOC_Os12g37880.1 Alt: T| upstream_gene_variant MODIFIER(snpEff)/silent_mutation(CooVar)LOC_Os12g37890.1 Alt: T| upstream_gene_variant MODIFIER(snpEff)/silent_mutation(CooVar)LOC_Os12g37870.1 Alt: T| downstream_gene_variant MODIFIER(snpEff)/silent_mutation(CooVar)LOC_Os12g37870-LOC_Os12g37880 Alt: T…
vg1223279645 (J)	chr12	23279645	C	A	0.998	C -> A	NA	upstream_gene_variant/ downstream_gene_variant/ intergenic_region LOC_Os12g37880.1 Alt: A| upstream_gene_variant MODIFIER(snpEff)LOC_Os12g37890.1 Alt: A| upstream_gene_variant MODIFIER(snpEff)LOC_Os12g37870.1 Alt: A| downstream_gene_variant MODIFIER(snpEff)LOC_Os12g37870-LOC_Os12g37880 Alt: A| intergenic_region MODIFIER(snpEff)The average chromatin accessibility score: 93.297; most accessible tis…
vg1223279677 (J)	chr12	23279677	G	A	0.967	G -> A	NA	upstream_gene_variant/ downstream_gene_variant/ intergenic_region LOC_Os12g37880.1 Alt: A| upstream_gene_variant MODIFIER(snpEff)/silent_mutation(CooVar)LOC_Os12g37890.1 Alt: A| upstream_gene_variant MODIFIER(snpEff)/silent_mutation(CooVar)LOC_Os12g37870.1 Alt: A| downstream_gene_variant MODIFIER(snpEff)/silent_mutation(CooVar)LOC_Os12g37870-LOC_Os12g37880 Alt: A| intergenic_region MODIFIER(snpEf…
vg1223279678 (J)	chr12	23279678	G	T	0.998	G -> T	NA	upstream_gene_variant/ downstream_gene_variant/ intergenic_region LOC_Os12g37880.1 Alt: T| upstream_gene_variant MODIFIER(snpEff)/silent_mutation(CooVar)LOC_Os12g37890.1 Alt: T| upstream_gene_variant MODIFIER(snpEff)/silent_mutation(CooVar)LOC_Os12g37870.1 Alt: T| downstream_gene_variant MODIFIER(snpEff)/silent_mutation(CooVar)LOC_Os12g37870-LOC_Os12g37880 Alt: T| intergenic_region MODIFIER(snpEf…
vg1223279694 (J)	chr12	23279694	G	A	0.936	G -> A	2 associations mr1808 (All); LR P-value: 3.82E-06;mr1158_2 (All); LR P-value: 7.49E-07	upstream_gene_variant/ downstream_gene_variant/ intergenic_region LOC_Os12g37880.1 Alt: A| upstream_gene_variant MODIFIER(snpEff)/silent_mutation(CooVar)LOC_Os12g37890.1 Alt: A| upstream_gene_variant MODIFIER(snpEff)/silent_mutation(CooVar)LOC_Os12g37870.1 Alt: A| downstream_gene_variant MODIFIER(snpEff)/silent_mutation(CooVar)LOC_Os12g37870-LOC_Os12g37880 Alt: A| intergenic_region MODIFIER(snpEf…
vg1223279701 (J)	chr12	23279701	C	T	0.997	C -> T	NA	upstream_gene_variant/ downstream_gene_variant/ intergenic_region LOC_Os12g37880.1 Alt: T| upstream_gene_variant MODIFIER(snpEff)LOC_Os12g37890.1 Alt: T| upstream_gene_variant MODIFIER(snpEff)LOC_Os12g37870.1 Alt: T| downstream_gene_variant MODIFIER(snpEff)LOC_Os12g37870-LOC_Os12g37880 Alt: T| intergenic_region MODIFIER(snpEff)The average chromatin accessibility score: 96.771; most accessible tis…
vg1223279711 (J)	chr12	23279711	C	T	0.946	C -> T	NA	upstream_gene_variant/ downstream_gene_variant/ intergenic_region LOC_Os12g37880.1 Alt: T| upstream_gene_variant MODIFIER(snpEff)/silent_mutation(CooVar)LOC_Os12g37890.1 Alt: T| upstream_gene_variant MODIFIER(snpEff)/silent_mutation(CooVar)LOC_Os12g37870.1 Alt: T| downstream_gene_variant MODIFIER(snpEff)/silent_mutation(CooVar)LOC_Os12g37870-LOC_Os12g37880 Alt: T| intergenic_region MODIFIER(snpEf…
vg1223279712 (J)	chr12	23279712	CAT	TAT	0.985	CAT -> TAT,C	NA	upstream_gene_variant/ downstream_gene_variant/ intergenic_region LOC_Os12g37880.1 Alt: C| upstream_gene_variant MODIFIER(snpEff)/silent_mutation(CooVar)LOC_Os12g37890.1 Alt: C| upstream_gene_variant MODIFIER(snpEff)/silent_mutation(CooVar)LOC_Os12g37870.1 Alt: C| downstream_gene_variant MODIFIER(snpEff)/silent_mutation(CooVar)LOC_Os12g37870-LOC_Os12g37880 Alt: C| intergenic_region MODIFIER(snpEf…
vg1223279716 (J)	chr12	23279716	T	C	0.936	T -> C	NA	upstream_gene_variant/ downstream_gene_variant/ intergenic_region LOC_Os12g37880.1 Alt: C| upstream_gene_variant MODIFIER(snpEff)/silent_mutation(CooVar)LOC_Os12g37890.1 Alt: C| upstream_gene_variant MODIFIER(snpEff)/silent_mutation(CooVar)LOC_Os12g37870.1 Alt: C| downstream_gene_variant MODIFIER(snpEff)/silent_mutation(CooVar)LOC_Os12g37870-LOC_Os12g37880 Alt: C| intergenic_region MODIFIER(snpEf…
vg1223279718 (J)	chr12	23279718	C	T	0.949	C -> T	NA	upstream_gene_variant/ downstream_gene_variant/ intergenic_region LOC_Os12g37880.1 Alt: T| upstream_gene_variant MODIFIER(snpEff)/silent_mutation(CooVar)LOC_Os12g37890.1 Alt: T| upstream_gene_variant MODIFIER(snpEff)/silent_mutation(CooVar)LOC_Os12g37870.1 Alt: T| downstream_gene_variant MODIFIER(snpEff)/silent_mutation(CooVar)LOC_Os12g37870-LOC_Os12g37880 Alt: T| intergenic_region MODIFIER(snpEf…
vg1223279722 (J)	chr12	23279722	G	A	0.939	G -> A	NA	upstream_gene_variant/ downstream_gene_variant/ intergenic_region LOC_Os12g37880.1 Alt: A| upstream_gene_variant MODIFIER(snpEff)/silent_mutation(CooVar)LOC_Os12g37890.1 Alt: A| upstream_gene_variant MODIFIER(snpEff)/silent_mutation(CooVar)LOC_Os12g37870.1 Alt: A| downstream_gene_variant MODIFIER(snpEff)/silent_mutation(CooVar)LOC_Os12g37870-LOC_Os12g37880 Alt: A| intergenic_region MODIFIER(snpEf…
vg1223279732 (J)	chr12	23279732	C	T	0.995	C -> T	NA	upstream_gene_variant/ downstream_gene_variant/ intergenic_region LOC_Os12g37880.1 Alt: T| upstream_gene_variant MODIFIER(snpEff)/silent_mutation(CooVar)LOC_Os12g37890.1 Alt: T| upstream_gene_variant MODIFIER(snpEff)/silent_mutation(CooVar)LOC_Os12g37870.1 Alt: T| downstream_gene_variant MODIFIER(snpEff)/silent_mutation(CooVar)LOC_Os12g37870-LOC_Os12g37880 Alt: T| intergenic_region MODIFIER(snpEf…
vg1223279743 (J)	chr12	23279743	A	ATGGGT	0.843	A -> ATGGGT,ATG GGTCTCACTT TATTATCAAG TACAGGCAGA CATTATACAT	NA	upstream_gene_variant/ downstream_gene_variant/ intergenic_region LOC_Os12g37880.1 Alt: ATGGGT| upstream_gene_variant MODIFIER(snpEff)/silent_mutation(CooVar)LOC_Os12g37890.1 Alt: ATGGGT| upstream_gene_variant MODIFIER(snpEff)/silent_mutation(CooVar)LOC_Os12g37870.1 Alt: ATGGGT| downstream_gene_variant MODIFIER(snpEff)/silent_mutation(CooVar)LOC_Os12g37870-LOC_Os12g37880 Alt: ATGGGT| intergenic_r…
vg1223279744 (J)	chr12	23279744	C	CTCACTT TATTATC AAGTACA GGCAGAC ATTATAC ATCGAGC ACACCAT AACTAAT AT	0.724	C -> CTCACTTTAT TATCAAGTAC AGGCAGACAT TATACATCGA GCACACCATA ACTAATAT,T ,CTCACCTTA TTACCAAGTA CTCGCAGACA TTATATATTG AGCACATCAT AACTAATAT, CTCACCTTAT TATCAAGTAC AGGCAGACAT TATACATCGA GCACACCATA ACTAATAT,C TCACTTTCCA TAACTAATAT GGGTCTCACT TTATTATCAA GTACAGGCAG ACATTATACA TCGAGCACAC CATAACTAAT AT	8 associations mr1074 (Ind_All); LR P-value: 8.04E-07;mr1148 (Ind_All); LR P-value: 7.53E-07;mr1542 (Ind_All); LR P-value: 3.14E-06;mr1707 (All); LR P-value: 9.33E-08;mr1860 (All); LR P-value: 8.22E-09;mr1098_2 (Ind_All); LR P-value: 4.13E-06;mr1150_2 (Ind_All); LR P-value: 1.08E-06;mr1227_2 (All); LR P-value: 1.50E-07	upstream_gene_variant/ downstream_gene_variant/ intergenic_region LOC_Os12g37880.1 Alt: CTCACCTTATTACCAAGTACTCGCAGACATTATATATTGAGCACATCATAACTAATAT| upstream_gene_variant MODIFIER(snpEff)/silent_mutation(CooVar)LOC_Os12g37890.1 Alt: CTCACCTTATTACCAAGTACTCGCAGACATTATATATTGAGCACATCATAACTAATAT| upstream_gene_variant MODIFIER(snpEff)/silent_mutation(CooVar)LOC_Os12g37870.1 Alt: CTCACCTTATTACCAAGTACTCG…
vg1223279745 (J)	chr12	23279745	G	A	0.997	G -> A,GAGCACAC CATAACTAAT ATA	NA	upstream_gene_variant/ downstream_gene_variant/ intergenic_region LOC_Os12g37880.1 Alt: GAGCACACCATAACTAATATA| upstream_gene_variant MODIFIER(snpEff)LOC_Os12g37890.1 Alt: GAGCACACCATAACTAATATA| upstream_gene_variant MODIFIER(snpEff)LOC_Os12g37870.1 Alt: GAGCACACCATAACTAATATA| downstream_gene_variant MODIFIER(snpEff)LOC_Os12g37870-LOC_Os12g37880 Alt: GAGCACACCATAACTAATATA| intergenic_region MODIFI…
vg1223279754 (J)	chr12	23279754	C	T	0.962	C -> T	NA	upstream_gene_variant/ downstream_gene_variant/ intergenic_region N Alt: DEL/silent_mutation(CooVar)LOC_Os12g37880.1 Alt: T| upstream_gene_variant MODIFIER(snpEff)/silent_mutation(CooVar)LOC_Os12g37890.1 Alt: T| upstream_gene_variant MODIFIER(snpEff)/silent_mutation(CooVar)LOC_Os12g37870.1 Alt: T| downstream_gene_variant MODIFIER(snpEff)/silent_mutation(CooVar)LOC_Os12g37870-LOC_Os12g37880 Alt: T…
vg1223279760 (J)	chr12	23279760	A	ACCAAGT ACTCGCA GACATTA TACATCG AGCACAC CATAACT AATATAG GTCTCAC CTTATTG	0.978	A -> ACCAAGTACT CGCAGACATT ATACATCGAG CACACCATAA CTAATATAGG TCTCACCTTA TTG	NA	upstream_gene_variant/ downstream_gene_variant/ intergenic_region LOC_Os12g37880.1 Alt: ACCAAGTACTCGCAGACATTATACATCGAGCACACCATAACTAATATAGGTCTCACCTTATTG| upstream_gene_variant MODIFIER(snpEff)/silent_mutation(CooVar)LOC_Os12g37890.1 Alt: ACCAAGTACTCGCAGACATTATACATCGAGCACACCATAACTAATATAGGTCTCACCTTATTG| upstream_gene_variant MODIFIER(snpEff)/silent_mutation(CooVar)LOC_Os12g37870.1 Alt: ACCAAGTACTCGC…
vg1223279761 (J)	chr12	23279761	C	T	0.964	C -> T	NA	upstream_gene_variant/ downstream_gene_variant/ intergenic_region N Alt: DEL/silent_mutation(CooVar)LOC_Os12g37880.1 Alt: T| upstream_gene_variant MODIFIER(snpEff)/silent_mutation(CooVar)LOC_Os12g37890.1 Alt: T| upstream_gene_variant MODIFIER(snpEff)/silent_mutation(CooVar)LOC_Os12g37870.1 Alt: T| downstream_gene_variant MODIFIER(snpEff)/silent_mutation(CooVar)LOC_Os12g37870-LOC_Os12g37880 Alt: T…
vg1223279769 (J)	chr12	23279769	T	A	0.966	T -> A	NA	upstream_gene_variant/ downstream_gene_variant/ intergenic_region N Alt: DEL/silent_mutation(CooVar)LOC_Os12g37880.1 Alt: A| upstream_gene_variant MODIFIER(snpEff)/silent_mutation(CooVar)LOC_Os12g37890.1 Alt: A| upstream_gene_variant MODIFIER(snpEff)/silent_mutation(CooVar)LOC_Os12g37870.1 Alt: A| downstream_gene_variant MODIFIER(snpEff)/silent_mutation(CooVar)LOC_Os12g37870-LOC_Os12g37880 Alt: A…
vg1223279770 (J)	chr12	23279770	C	G	0.966	C -> G	NA	upstream_gene_variant/ downstream_gene_variant/ intergenic_region N Alt: DEL/silent_mutation(CooVar)LOC_Os12g37880.1 Alt: G| upstream_gene_variant MODIFIER(snpEff)/silent_mutation(CooVar)LOC_Os12g37890.1 Alt: G| upstream_gene_variant MODIFIER(snpEff)/silent_mutation(CooVar)LOC_Os12g37870.1 Alt: G| downstream_gene_variant MODIFIER(snpEff)/silent_mutation(CooVar)LOC_Os12g37870-LOC_Os12g37880 Alt: G…
vg1223279772 (J)	chr12	23279772	T	C	0.963	T -> C	NA	upstream_gene_variant/ downstream_gene_variant/ intergenic_region LOC_Os12g37880.1 Alt: C| upstream_gene_variant MODIFIER(snpEff)/silent_mutation(CooVar)LOC_Os12g37890.1 Alt: C| upstream_gene_variant MODIFIER(snpEff)/silent_mutation(CooVar)LOC_Os12g37870.1 Alt: C| downstream_gene_variant MODIFIER(snpEff)/silent_mutation(CooVar)LOC_Os12g37870-LOC_Os12g37880 Alt: C| intergenic_region MODIFIER(snpEf…
vg1223279773 (J)	chr12	23279773	G	A	0.963	G -> A	NA	upstream_gene_variant/ downstream_gene_variant/ intergenic_region N Alt: DEL/silent_mutation(CooVar)LOC_Os12g37880.1 Alt: A| upstream_gene_variant MODIFIER(snpEff)/silent_mutation(CooVar)LOC_Os12g37890.1 Alt: A| upstream_gene_variant MODIFIER(snpEff)/silent_mutation(CooVar)LOC_Os12g37870.1 Alt: A| downstream_gene_variant MODIFIER(snpEff)/silent_mutation(CooVar)LOC_Os12g37870-LOC_Os12g37880 Alt: A…
vg1223279779 (J)	chr12	23279779	A	T	0.548	A -> T	NA	upstream_gene_variant/ downstream_gene_variant/ intergenic_region N Alt: DEL/silent_mutation(CooVar)LOC_Os12g37880.1 Alt: T| upstream_gene_variant MODIFIER(snpEff)/silent_mutation(CooVar)LOC_Os12g37890.1 Alt: T| upstream_gene_variant MODIFIER(snpEff)/silent_mutation(CooVar)LOC_Os12g37870.1 Alt: T| downstream_gene_variant MODIFIER(snpEff)/silent_mutation(CooVar)LOC_Os12g37870-LOC_Os12g37880 Alt: T…
vg1223279780 (J)	chr12	23279780	A	G	0.997	A -> G	NA	upstream_gene_variant/ downstream_gene_variant/ intergenic_region LOC_Os12g37880.1 Alt: G| upstream_gene_variant MODIFIER(snpEff)LOC_Os12g37890.1 Alt: G| upstream_gene_variant MODIFIER(snpEff)LOC_Os12g37870.1 Alt: G| downstream_gene_variant MODIFIER(snpEff)LOC_Os12g37870-LOC_Os12g37880 Alt: G| intergenic_region MODIFIER(snpEff)The average chromatin accessibility score: 97.764; most accessible tis…
vg1223279783 (J)	chr12	23279783	C	T	0.722	C -> T	NA	upstream_gene_variant/ downstream_gene_variant/ intergenic_region LOC_Os12g37880.1 Alt: T| upstream_gene_variant MODIFIER(snpEff)/silent_mutation(CooVar)LOC_Os12g37890.1 Alt: T| upstream_gene_variant MODIFIER(snpEff)/silent_mutation(CooVar)LOC_Os12g37870.1 Alt: T| downstream_gene_variant MODIFIER(snpEff)/silent_mutation(CooVar)LOC_Os12g37870-LOC_Os12g37880 Alt: T| intergenic_region MODIFIER(snpEf…
vg1223279786 (J)	chr12	23279786	C	T	0.935	C -> T	NA	upstream_gene_variant/ downstream_gene_variant/ intergenic_region LOC_Os12g37880.1 Alt: T| upstream_gene_variant MODIFIER(snpEff)/silent_mutation(CooVar)LOC_Os12g37890.1 Alt: T| upstream_gene_variant MODIFIER(snpEff)/silent_mutation(CooVar)LOC_Os12g37870.1 Alt: T| downstream_gene_variant MODIFIER(snpEff)/silent_mutation(CooVar)LOC_Os12g37870-LOC_Os12g37880 Alt: T| intergenic_region MODIFIER(snpEf…
vg1223279787 (J)	chr12	23279787	G	T	0.977	G -> T	NA	upstream_gene_variant/ downstream_gene_variant/ intergenic_region LOC_Os12g37880.1 Alt: T| upstream_gene_variant MODIFIER(snpEff)/silent_mutation(CooVar)LOC_Os12g37890.1 Alt: T| upstream_gene_variant MODIFIER(snpEff)/silent_mutation(CooVar)LOC_Os12g37870.1 Alt: T| downstream_gene_variant MODIFIER(snpEff)/silent_mutation(CooVar)LOC_Os12g37870-LOC_Os12g37880 Alt: T| intergenic_region MODIFIER(snpEf…
vg1223279789 (J)	chr12	23279789	G	A	0.975	G -> A,GCACAC	NA	upstream_gene_variant/ downstream_gene_variant/ intergenic_region LOC_Os12g37880.1 Alt: GCACAC| upstream_gene_variant MODIFIER(snpEff)/silent_mutation(CooVar)LOC_Os12g37890.1 Alt: GCACAC| upstream_gene_variant MODIFIER(snpEff)/silent_mutation(CooVar)LOC_Os12g37870.1 Alt: GCACAC| downstream_gene_variant MODIFIER(snpEff)/silent_mutation(CooVar)LOC_Os12g37870-LOC_Os12g37880 Alt: GCACAC| intergenic_r…
vg1223279792 (J)	chr12	23279792	T	C	0.999	T -> C	NA	upstream_gene_variant/ downstream_gene_variant/ intergenic_region LOC_Os12g37880.1 Alt: C| upstream_gene_variant MODIFIER(snpEff)LOC_Os12g37890.1 Alt: C| upstream_gene_variant MODIFIER(snpEff)LOC_Os12g37870.1 Alt: C| downstream_gene_variant MODIFIER(snpEff)LOC_Os12g37870-LOC_Os12g37880 Alt: C| intergenic_region MODIFIER(snpEff)The average chromatin accessibility score: 98.000; most accessible tis…
vg1223279793 (J)	chr12	23279793	ATG	A	0.999	ATG -> A	NA	upstream_gene_variant/ downstream_gene_variant/ intergenic_region LOC_Os12g37880.1 Alt: A| upstream_gene_variant MODIFIER(snpEff)LOC_Os12g37890.1 Alt: A| upstream_gene_variant MODIFIER(snpEff)LOC_Os12g37870.1 Alt: A| downstream_gene_variant MODIFIER(snpEff)LOC_Os12g37870-LOC_Os12g37880 Alt: A| intergenic_region MODIFIER(snpEff)The average chromatin accessibility score: 98.002; most accessible tis…
vg1223279801 (J)	chr12	23279801	A	G	0.75	A -> G	3 associations mr1227_2 (All); LR P-value: 1.03E-06;mr1709_2 (All); LR P-value: 5.99E-10;mr1709_2 (Ind_All); LR P-value: 1.17E-07	upstream_gene_variant/ downstream_gene_variant/ intergenic_region LOC_Os12g37880.1 Alt: G| upstream_gene_variant MODIFIER(snpEff)/silent_mutation(CooVar)LOC_Os12g37890.1 Alt: G| upstream_gene_variant MODIFIER(snpEff)/silent_mutation(CooVar)LOC_Os12g37870.1 Alt: G| downstream_gene_variant MODIFIER(snpEff)/silent_mutation(CooVar)LOC_Os12g37870-LOC_Os12g37880 Alt: G| intergenic_region MODIFIER(snpEf…
vg1223279811 (J)	chr12	23279811	A	G	0.962	A -> G	NA	upstream_gene_variant/ downstream_gene_variant/ intergenic_region LOC_Os12g37880.1 Alt: G| upstream_gene_variant MODIFIER(snpEff)/silent_mutation(CooVar)LOC_Os12g37890.1 Alt: G| upstream_gene_variant MODIFIER(snpEff)/silent_mutation(CooVar)LOC_Os12g37870.1 Alt: G| downstream_gene_variant MODIFIER(snpEff)/silent_mutation(CooVar)LOC_Os12g37870-LOC_Os12g37880 Alt: G| intergenic_region MODIFIER(snpEf…
vg1223279816 (J)	chr12	23279816	C	T	0.953	C -> T	2 associations mr1343 (All); LR P-value: 5.89E-07;mr1496 (All); LR P-value: 4.04E-14	upstream_gene_variant/ downstream_gene_variant/ intergenic_region LOC_Os12g37880.1 Alt: T| upstream_gene_variant MODIFIER(snpEff)/silent_mutation(CooVar)LOC_Os12g37890.1 Alt: T| upstream_gene_variant MODIFIER(snpEff)/silent_mutation(CooVar)LOC_Os12g37870.1 Alt: T| downstream_gene_variant MODIFIER(snpEff)/silent_mutation(CooVar)LOC_Os12g37870-LOC_Os12g37880 Alt: T| intergenic_region MODIFIER(snpEf…
vg1223279826 (J)	chr12	23279826	C	T	0.99	C -> T	NA	upstream_gene_variant/ downstream_gene_variant/ intergenic_region LOC_Os12g37880.1 Alt: T| upstream_gene_variant MODIFIER(snpEff)/silent_mutation(CooVar)LOC_Os12g37890.1 Alt: T| upstream_gene_variant MODIFIER(snpEff)/silent_mutation(CooVar)LOC_Os12g37870.1 Alt: T| downstream_gene_variant MODIFIER(snpEff)/silent_mutation(CooVar)LOC_Os12g37870-LOC_Os12g37880 Alt: T| intergenic_region MODIFIER(snpEf…
vg1223279837 (J)	chr12	23279837	TC	T	0.975	TC -> T	NA	upstream_gene_variant/ downstream_gene_variant/ intergenic_region LOC_Os12g37880.1 Alt: T| upstream_gene_variant MODIFIER(snpEff)/silent_mutation(CooVar)LOC_Os12g37890.1 Alt: T| upstream_gene_variant MODIFIER(snpEff)/silent_mutation(CooVar)LOC_Os12g37870.1 Alt: T| downstream_gene_variant MODIFIER(snpEff)/silent_mutation(CooVar)LOC_Os12g37870-LOC_Os12g37880 Alt: T| intergenic_region MODIFIER(snpEf…
vg1223279884 (J)	chr12	23279884	G	A	0.996	G -> A	NA	upstream_gene_variant/ downstream_gene_variant/ intergenic_region LOC_Os12g37880.1 Alt: A| upstream_gene_variant MODIFIER(snpEff)LOC_Os12g37890.1 Alt: A| upstream_gene_variant MODIFIER(snpEff)LOC_Os12g37870.1 Alt: A| downstream_gene_variant MODIFIER(snpEff)LOC_Os12g37870-LOC_Os12g37880 Alt: A| intergenic_region MODIFIER(snpEff)The average chromatin accessibility score: 98.388; most accessible tis…
vg1223279886 (J)	chr12	23279886	A	G	0.935	A -> G	2 associations mr1808 (All); LR P-value: 2.23E-06;mr1158_2 (All); LR P-value: 2.20E-06	upstream_gene_variant/ downstream_gene_variant/ intergenic_region LOC_Os12g37880.1 Alt: G| upstream_gene_variant MODIFIER(snpEff)/silent_mutation(CooVar)LOC_Os12g37890.1 Alt: G| upstream_gene_variant MODIFIER(snpEff)/silent_mutation(CooVar)LOC_Os12g37870.1 Alt: G| downstream_gene_variant MODIFIER(snpEff)/silent_mutation(CooVar)LOC_Os12g37870-LOC_Os12g37880 Alt: G| intergenic_region MODIFIER(snpEf…
vg1223279902 (J)	chr12	23279902	C	T	0.719	C -> T	NA	upstream_gene_variant/ downstream_gene_variant/ intergenic_region N Alt: DEL/silent_mutation(CooVar)LOC_Os12g37880.1 Alt: T| upstream_gene_variant MODIFIER(snpEff)/silent_mutation(CooVar)LOC_Os12g37890.1 Alt: T| upstream_gene_variant MODIFIER(snpEff)/silent_mutation(CooVar)LOC_Os12g37870.1 Alt: T| downstream_gene_variant MODIFIER(snpEff)/silent_mutation(CooVar)LOC_Os12g37870-LOC_Os12g37880 Alt: T…
vg1223279903 (J)	chr12	23279903	CCTTCTT	CCTT	0.673	CCTTCTT -> CCTT,C	NA	upstream_gene_variant/ downstream_gene_variant/ intergenic_region LOC_Os12g37880.1 Alt: C| upstream_gene_variant MODIFIER(snpEff)/silent_mutation(CooVar)LOC_Os12g37890.1 Alt: C| upstream_gene_variant MODIFIER(snpEff)/silent_mutation(CooVar)LOC_Os12g37870.1 Alt: C| downstream_gene_variant MODIFIER(snpEff)/silent_mutation(CooVar)LOC_Os12g37870-LOC_Os12g37880 Alt: C| intergenic_region MODIFIER(snpEf…
vg1223279937 (J)	chr12	23279937	C	T	0.997	C -> T	NA	upstream_gene_variant/ downstream_gene_variant/ intergenic_region LOC_Os12g37880.1 Alt: T| upstream_gene_variant MODIFIER(snpEff)LOC_Os12g37890.1 Alt: T| upstream_gene_variant MODIFIER(snpEff)LOC_Os12g37870.1 Alt: T| downstream_gene_variant MODIFIER(snpEff)LOC_Os12g37870-LOC_Os12g37880 Alt: T| intergenic_region MODIFIER(snpEff)The average chromatin accessibility score: 98.338; most accessible tis…
vg1223279938 (J)	chr12	23279938	C	A	0.997	C -> A	NA	upstream_gene_variant/ downstream_gene_variant/ intergenic_region LOC_Os12g37880.1 Alt: A| upstream_gene_variant MODIFIER(snpEff)LOC_Os12g37890.1 Alt: A| upstream_gene_variant MODIFIER(snpEff)LOC_Os12g37870.1 Alt: A| downstream_gene_variant MODIFIER(snpEff)LOC_Os12g37870-LOC_Os12g37880 Alt: A| intergenic_region MODIFIER(snpEff)The average chromatin accessibility score: 98.345; most accessible tis…
vg1223279942 (J)	chr12	23279942	C	G	0.997	C -> G,T	NA	5_prime_UTR_premature_start_codon_gain_variant/ upstream_gene_variant/ downstream_gene_variant/ 5_prime_UTR_variant LOC_Os12g37880.1 Alt: G| 5_prime_UTR_variant MODIFIER(snpEff)LOC_Os12g37890.1 Alt: G| upstream_gene_variant MODIFIER(snpEff)LOC_Os12g37870.1 Alt: G| downstream_gene_variant MODIFIER(snpEff)LOC_Os12g37880.1 Alt: T| 5_prime_UTR_premature_start_codon_gain_variant LOW(snpEff)LOC_Os12g37…
vg1223279972 (J)	chr12	23279972	G	A	0.998	G -> A	NA	upstream_gene_variant/ downstream_gene_variant/ 5_prime_UTR_variant LOC_Os12g37880.1 Alt: A| 5_prime_UTR_variant MODIFIER(snpEff)LOC_Os12g37890.1 Alt: A| upstream_gene_variant MODIFIER(snpEff)LOC_Os12g37870.1 Alt: A| downstream_gene_variant MODIFIER(snpEff)The average chromatin accessibility score: 98.475; most accessible tissue: Zhenshan97 panicle, score: 99.271
vg1223279975 (J)	chr12	23279975	CGAGAGA GAGAGAG AGAGAGA GAGAGA	CGAGAGA GAGAGAG A	0.403	CGAGAGAGAG AGAGAGAGAG AGAGAGA -> CGAGAGAGAG AGAGA,CGAG AGAGAGAGA, CGAGAGAGAG AGAGAGAGAG AGAGAGAGA, CGAGAGAGAG AGAGAGA,C, CGAGAGA	NA	upstream_gene_variant/ downstream_gene_variant/ 5_prime_UTR_variant LOC_Os12g37880.1 Alt: C| 5_prime_UTR_variant MODIFIER(snpEff)/silent_mutation(CooVar)LOC_Os12g37890.1 Alt: C| upstream_gene_variant MODIFIER(snpEff)/silent_mutation(CooVar)LOC_Os12g37870.1 Alt: C| downstream_gene_variant MODIFIER(snpEff)/silent_mutation(CooVar)LOC_Os12g37880.1 Alt: CGAGAGAGAGAGAGAGA| 5_prime_UTR_variant MODIFIER(…
vg1223279982 (J)	chr12	23279982	G	A	0.925	G -> A	NA	upstream_gene_variant/ downstream_gene_variant/ 5_prime_UTR_variant N Alt: DEL/silent_mutation(CooVar)LOC_Os12g37880.1 Alt: A| 5_prime_UTR_variant MODIFIER(snpEff)/silent_mutation(CooVar)LOC_Os12g37890.1 Alt: A| upstream_gene_variant MODIFIER(snpEff)/silent_mutation(CooVar)LOC_Os12g37870.1 Alt: A| downstream_gene_variant MODIFIER(snpEff)/silent_mutation(CooVar)The average chromatin accessibility …
vg1223279992 (J)	chr12	23279992	GAGAGAG AGAGAGA GAGAGAG AGAGAA	G	0.992	GAGAGAGAGA GAGAGAGAGA GAGAGAA -> G	NA	upstream_gene_variant/ downstream_gene_variant/ 5_prime_UTR_variant N Alt: DEL/silent_mutation(CooVar)LOC_Os12g37880.1 Alt: G| 5_prime_UTR_variant MODIFIER(snpEff)/silent_mutation(CooVar)LOC_Os12g37890.1 Alt: G| upstream_gene_variant MODIFIER(snpEff)/silent_mutation(CooVar)LOC_Os12g37870.1 Alt: G| downstream_gene_variant MODIFIER(snpEff)/silent_mutation(CooVar)The average chromatin accessibility …
vg1223279994 (J)	chr12	23279994	GAGAGAG AGAGAGA GAGAGAG AGAA	G	0.995	GAGAGAGAGA GAGAGAGAGA GAGAA -> G	NA	upstream_gene_variant/ downstream_gene_variant/ 5_prime_UTR_variant LOC_Os12g37880.1 Alt: G| 5_prime_UTR_variant MODIFIER(snpEff)LOC_Os12g37890.1 Alt: G| upstream_gene_variant MODIFIER(snpEff)LOC_Os12g37870.1 Alt: G| downstream_gene_variant MODIFIER(snpEff)The average chromatin accessibility score: 98.602; most accessible tissue: Zhenshan97 panicle, score: 99.307
vg1223279996 (J)	chr12	23279996	GAGAGAG AGAGAGA GAGAGAG AA	G	0.958	GAGAGAGAGA GAGAGAGAGA GAA -> G	NA	upstream_gene_variant/ downstream_gene_variant/ 5_prime_UTR_variant LOC_Os12g37880.1 Alt: G| 5_prime_UTR_variant MODIFIER(snpEff)/silent_mutation(CooVar)LOC_Os12g37890.1 Alt: G| upstream_gene_variant MODIFIER(snpEff)/silent_mutation(CooVar)LOC_Os12g37870.1 Alt: G| downstream_gene_variant MODIFIER(snpEff)/silent_mutation(CooVar)The average chromatin accessibility score: 98.613; most accessible tis…
vg1223280070 (J)	chr12	23280070	G	A	0.91	G -> A	NA	upstream_gene_variant/ downstream_gene_variant/ 5_prime_UTR_variant LOC_Os12g37880.1 Alt: A| 5_prime_UTR_variant MODIFIER(snpEff)/silent_mutation(CooVar)LOC_Os12g37890.1 Alt: A| upstream_gene_variant MODIFIER(snpEff)/silent_mutation(CooVar)LOC_Os12g37870.1 Alt: A| downstream_gene_variant MODIFIER(snpEff)/silent_mutation(CooVar)The average chromatin accessibility score: 98.420; most accessible tis…
