# Supplementary material for: Transcriptomic and metabolomic analyses reveal OsACL-A2 coordinates light signaling, stress responses, and metabolic changes in rice
Source: Front Plant Sci. 2026 Apr 10;17:1789851. doi: 10.3389/fpls.2026.1789851 (PMC13105920; doi:10.3389/fpls.2026.1789851)
Supplement: Supplementary Table 3 — Summary of sequencing quality metrics. [file Table3.xlsx]

## Sheet: All.sample.summary
Supplementary Table 3. Summary of Sequencing Quality Metrics
Sample	Raw Reads	Clean Reads	Clean Base(G)	Error Rate(%)	Q20(%)	Q30(%)	GC Content(%)
lmm64-D-1	52841842	52106410	7.82	0.01	98.09	94.3	50.38
lmm64-D-2	43587130	42937172	6.44	0.01	97.96	93.98	52.03
lmm64-D-3	52318744	51623304	7.74	0.01	98.18	94.62	51.51
lmm64-L-1	44008824	43302018	6.5	0.01	98.07	94.32	49.73
lmm64-L-2	42606472	41909820	6.29	0.01	98.06	94.21	49.68
lmm64-L-3	42695274	42032468	6.3	0.01	98.08	94.23	50.22
WT-D-1	50719666	49975878	7.5	0.01	98.25	94.8	50.93
WT-D-2	44622314	43986860	6.6	0.01	98.09	94.37	50.69
WT-D-3	49634482	48986068	7.35	0.01	98.38	95.18	50.32
WT-L-1	51992144	51254696	7.69	0.01	98.26	94.84	49.53
WT-L-2	45591180	44884624	6.73	0.01	98.14	94.49	49.14
WT-L-3	43123612	42413526	6.36	0.01	98.17	94.56	48.96
