# Supplementary material for: Transcriptomic and metabolomic analyses reveal OsACL-A2 coordinates light signaling, stress responses, and metabolic changes in rice
Source: Front Plant Sci. 2026 Apr 10;17:1789851. doi: 10.3389/fpls.2026.1789851 (PMC13105920; doi:10.3389/fpls.2026.1789851)
Supplement: Supplementary Table 4 — List of 907 lesion-associated DEGs identified in lmm64-L. [file Table4.xlsx]

## Sheet: Sheet2
Supplementary Table 4 List of 907 lesion-associated DEGs identified in lmm64-L.
id	WT-L-1	WT-L-2	WT-L-3	lmm64-D-1	lmm64-D-2	lmm64-D-3	lmm64-L-1	lmm64-L-2	lmm64-L-3	log2FoldChange (lmm64-L/WT-L)	Trends	log2FoldChange (lmm64-L/lmm64-D)	Trends
Os07g0190600	0.2088	0.3047	0.115	0	0	0	76.3057	85.3117	83.0319	8.85018	↑	14.3951	↑
Os03g0826900	13.5596	13.0602	12.4435	0.0388	0	0	197.445	210.473	213.676	4.24604	↑	13.7492	↑
Os06g0335900	10.5948	10.5384	5.7245	0	0.1544	0	64.5103	73.1713	73.9547	3.22198	↑	10.4747	↑
novel.2137	1.8239	2.8295	1.8206	0	0	0	27.8747	27.5243	26.3435	3.91952	↑	10.3141	↑
novel.593	3.9354	1.3537	3.3389	0	0	0	34.5482	32.1233	39.5077	3.86295	↑	9.8175	↑
novel.742	1.6182	0.764	0.2307	0	0	0	14.2283	17.6427	13.4704	4.31409	↑	9.63598	↑
novel.1327	0.3539	0.2899	0.4085	0	0	0	2.3591	2.2962	2.3849	3.00092	↑	9.44754	↑
Os04g0107900	1.7546	1.4596	1.2927	0	0	0.0347	9.9179	7.1369	8.9051	2.77431	↑	9.33889	↑
Os06g0335975	20.7866	25.0363	17.9959	0.3503	0.2113	0.3521	187.537	185.893	220.994	3.47501	↑	9.30399	↑
Os12g0428000	1.0922	0.606	0.7259	0	0	0	4.3887	4.1516	4.0909	2.62197	↑	9.22666	↑
novel.2190	1.6032	0.8708	0.5113	0	0	0	10.9108	9.6321	8.1646	3.48449	↑	9.15038	↑
novel.1447	0.3136	0.3596	0.5701	0	0	0	5.2083	6.9286	8.7239	4.34687	↑	8.7983	↑
novel.2939	0.1089	0.3747	0.6602	0	0	0	9.6923	7.889	9.7501	4.89473	↑	8.71245	↑
novel.2139	2.9832	2.5655	3.3898	0	0.2255	0	29.1976	34.3296	26.3857	3.58834	↑	8.69186	↑
Os02g0240300	0.1207	0	0.1951	0	0	0	3.0078	2.6182	3.9428	5.18898	↑	8.63593	↑
novel.2138	2.0496	2.4024	1.9322	0	0	0.0918	13.2382	11.0696	14.3235	2.8544	↑	8.62233	↑
Os12g0113600	0.4085	0.5354	0.9903	0.0585	0.0706	0	13.5703	12.25	13.6945	4.64184	↑	8.29404	↑
novel.848	1.6208	3.9825	2.5258	0	0	0	14.0093	13.9266	14.8434	2.66786	↑	8.27065	↑
novel.2140	1.3455	0.6817	0.9481	0	0.1135	0.0315	13.4376	14.3261	13.1327	4.01784	↑	8.23961	↑
novel.792	1.443	0.5515	1.749	0	0	0	14.5507	12.6937	14.2535	3.72694	↑	8.17207	↑
novel.332	0.2261	0.5556	0.1958	0	0	0	1.1881	1.15	2.5789	2.59541	↑	7.99463	↑
novel.1348	0.725	0.2771	0.4394	0	0	0	5.1605	7.2675	5.6998	3.88014	↑	7.96945	↑
Os12g0484900	0	0.0326	0	0	0	0	1.4824	1.3595	1.1679	7.135	↑	7.8817	↑
Os10g0336300	0.0275	0.126	0.1332	0	0	0	0.7496	1.7536	1.2628	4.01523	↑	7.83954	↑
Os03g0727600	0.1011	0.029	0	0	0	0	1.0193	1.0546	1.2837	4.85067	↑	7.79572	↑
novel.713	0.508	0.3495	0.1231	0	0	0	3.3748	4.9883	4.6696	3.94764	↑	7.74436	↑
Os10g0555900	0.2658	0.3919	0.5523	0.0381	0.0919	0.0383	7.4781	12.2586	12.401	5.01452	↑	7.61451	↑
Os08g0507701	0.6573	0.5157	0.4193	0.0347	0.0418	0.0349	6.936	7.3889	7.4482	4.01286	↑	7.60429	↑
Os10g0555600	0.0395	0.0453	0	0	0	0	1.2645	1.5991	1.5758	5.9194	↑	7.55439	↑
Os01g0850700	3.2031	3.6728	2.9636	0.2942	0.0592	0.0739	27.3828	28.2423	28.2732	3.34772	↑	7.55307	↑
Os09g0572000	1.1049	1.2669	0.9672	0	0	0	2.4031	2.1851	2.1531	1.26864	↑	7.51973	↑
Os09g0457900	0.1358	0	0	0	0	0.0912	5.1542	6.2218	6.2951	7.13201	↑	7.50382	↑
novel.1688	0.8062	1.1555	0	0	0	0	8.6077	8.1641	4.6318	3.67277	↑	7.46924	↑
novel.2836	0.6275	0.7195	1.0141	0	0	0	4.2185	6.162	10.8789	3.44387	↑	7.41166	↑
novel.2784	3.7994	3.6659	3.0364	0.2056	0.186	0.2841	40.8622	38.1268	36.3452	3.70888	↑	7.38579	↑
Os02g0609200	0	0	0	0	0	0	6.4344	5.2309	6.5602	7.51242	↑	7.29749	↑
novel.2887	0.5594	0	0	0	0	0	5.4745	4.2912	3.0445	4.64437	↑	7.25659	↑
Os04g0657600	0.0385	0	0	0	0	0	1.1876	1.1815	0.9779	6.43518	↑	7.18194	↑
novel.580	0.5012	0	0	0	0	0	4.1619	6.1517	3.0309	4.85766	↑	7.05841	↑
novel.581	0	0.3314	0.1752	0	0	0	1.7143	2.0398	1.8352	3.77274	↑	7.01422	↑
Os03g0275300	6.5195	7.4755	6.0998	0.0573	0.2421	0.0864	17.2664	14.2149	15.3906	1.47827	↑	6.97862	↑
novel.916	0.1915	0.6586	0.6962	0	0	0	3.1801	5.1706	5.7898	3.48734	↑	6.94875	↑
Os08g0414700	0.6877	0.6094	0.701	0.047	0.0378	0.0158	4.4873	4.2209	3.7622	2.89719	↑	6.94572	↑
Os03g0826800	13.3164	10.5122	11.236	0.2568	0.3717	0.5161	49.0333	45.7043	45.47	2.25069	↑	6.9176	↑
Os10g0472900	0.1591	0.0663	0.1753	0	0	0	0.1887	0.4792	0.3673	1.62263	↑	6.90271	↑
Os02g0240100	0	0	0.091	0	0	0	1.158	0.7373	0.772	5.23904	↑	6.891	↑
Os01g0823100	0.1115	0.1705	0.2253	0.0373	0	0	1.7202	1.7798	1.439	3.56232	↑	6.83188	↑
Os12g0113700	0	0.2647	0.1865	0	0.0931	0	3.9251	2.9278	3.3504	4.82091	↑	6.83021	↑
novel.2129	0.5315	0.9141	0.1074	0	0	0	2.417	2.0659	1.5	2.18976	↑	6.81711	↑
Os02g0702300	0.0754	0.0346	0.0183	0	0	0	0.2684	0.4074	0.3284	3.17928	↑	6.7974	↑
novel.101	0	0.6933	0.2443	0	0	0	5.2603	2.9687	5.1194	4.13931	↑	6.79155	↑
novel.1166	0.6963	1.1975	0.9042	0.0499	0	0	2.301	2.5029	1.564	1.44859	↑	6.77784	↑
novel.2272	0.461	0.2114	0.447	0	0	0.0929	3.3904	3.508	3.3452	3.44219	↑	6.57487	↑
Os06g0160200	0	0	0	0.1058	0.1701	0.0354	9.2592	9.7529	9.3977	10.614	↑	6.54559	↑
novel.67	0.2222	0	1.0775	0.2228	0	0	11.3372	8.7295	2.1505	4.40109	↑	6.41773	↑
Os02g0629000	0	0	0.2493	0.0516	0	0.0518	3.1726	2.967	3.1724	5.59177	↑	6.39832	↑
Os11g0539200	0.0511	0	0.1238	0	0.0618	0	1.4538	1.8802	1.4822	5.07231	↑	6.33805	↑
novel.1687	0.682	0.782	0.6888	0	0.275	0.2291	12.5399	14.0908	12.5101	4.44231	↑	6.31359	↑
novel.462	0	0	0	0.106	0	0	2.257	3.8921	3.3239	7.44129	↑	6.26504	↑
Os10g0162842	0	0	0	0	0.0311	0	1.0072	0.4421	0.6846	7.33054	↑	6.15331	↑
Os07g0591700	0.7486	0.5723	0.4537	0	0.0755	0	2.6643	0.9955	1.3582	1.74577	↑	6.10809	↑
novel.1169	0.099	0.5674	0.2399	0	0.1197	0	3.2876	2.1867	2.3942	3.40318	↑	6.09174	↑
Os10g0409400	0.4081	0.0468	0.1484	0.0409	0.2961	0.5346	19.1215	19.4339	21.0254	6.81096	↑	6.07277	↑
Os05g0296800	1.0749	0.8217	0.9963	0.1268	0.102	0.0637	5.4258	6.804	7.5458	3.02588	↑	6.06588	↑
Os04g0108101	2.032	1.3106	2.7707	0	0	0.5119	13.4087	9.6648	13.2101	2.83225	↑	6.0578	↑
Os03g0765400	7.6337	6.0444	6.9724	0.1974	0.2646	0.2425	14.5052	14.7666	17.7784	1.44276	↑	6.05425	↑
Os06g0547400	0.1852	0.1699	0.0898	0.0743	0	0	1.3183	0.8639	2.9569	3.77267	↑	6.0262	↑
Os04g0606200	0.1976	0.3775	0.2394	0	0	0.0664	1.2499	1.5357	1.4337	2.63878	↑	5.78081	↑
novel.28	0.3734	0.2854	0.1508	0	0.1505	0	1.9194	2.7498	3.1612	3.5036	↑	5.75567	↑
Os01g0962100	0.0703	0.0403	0.0852	0	0	0.0354	0.9169	0.7331	0.5099	3.72129	↑	5.71947	↑
Os04g0362375	0.3049	0.6993	1.0164	0.0764	0	0.2305	6.5118	4.8661	5.5326	3.35648	↑	5.69392	↑
novel.1538	7.7296	10.1026	8.3859	0.9214	0.0654	0.5447	28.9202	28.5297	23.0786	1.87742	↑	5.68591	↑
novel.312	0.4567	0	0.2214	0	0.221	0	4.0095	2.5788	3.5355	4.10352	↑	5.65979	↑
Os09g0455300	0.5927	0.4983	0.7662	0	0.0478	0.0398	1.6874	1.4064	1.0036	1.40098	↑	5.57788	↑
novel.2467	0.6678	1.1138	1.3245	0.2435	0.3672	0	9.7231	9.5386	9.032	3.46591	↑	5.57626	↑
novel.1380	0	0	0	0.211	0.0364	0.0303	4.4579	4.9446	3.9997	9.75543	↑	5.53055	↑
novel.1119	0.2253	0.3229	0.273	0.0565	0	0.0568	1.737	1.3825	2.2478	2.97428	↑	5.47878	↑
Os10g0331600	0.8811	1.2046	1.109	0.034	0.2869	0.0683	5.4677	4.2845	6.2714	2.59117	↑	5.43517	↑
Os01g0392600	0.186	0.128	0.1353	0.0249	0	0	0.4414	0.3501	0.33	1.56688	↑	5.40347	↑
Os08g0207800	0	0	0	0.0279	0	0.028	0.6925	0.9553	0.8069	7.41983	↑	5.36709	↑
Os03g0738600	0.3232	0.2535	0.1031	0.0171	0.0206	0	0.6457	0.3967	0.4732	1.39598	↑	5.36171	↑
novel.2937	0.897	1.0285	2.1744	0	0	0.452	7.4488	7.4319	4.8822	2.54708	↑	5.361	↑
novel.166	0.0961	0.0661	0.0932	0	0.0465	0.0387	1.0261	1.0145	1.3484	3.98231	↑	5.34483	↑
novel.1219	1.1104	1.2732	1.1215	0.3711	0.2239	0	8.5624	8.405	6.9391	3.02713	↑	5.31889	↑
novel.2528	0	0	0	0.1006	0	0.2023	6.4298	1.848	4.1275	7.9062	↑	5.27112	↑
Os11g0289700	3.9226	3.7372	3.7406	0.0578	0.2791	0.2616	8.1437	6.9037	7.5354	1.24168	↑	5.24815	↑
Os08g0417000	0.3712	0.5202	0.1	0	0.0998	0.0831	2.3486	1.8226	2.5442	3.00082	↑	5.22899	↑
novel.55	0	0	0	0.0976	0.2355	0.0654	4.158	4.2225	5.4954	9.69682	↑	5.16005	↑
Os01g0915000	3.2024	2.5036	3.9991	0.6325	0.7043	0.1956	17.4413	17.0932	19.4256	2.73569	↑	5.14641	↑
Os02g0593600	0.0268	0.2456	0.0649	0	0.0648	0	0.7307	0.7232	0.5506	2.85133	↑	5.08303	↑
novel.986	0.0779	0	0	0.0781	0	0.0785	1.4788	2.1038	1.9789	6.15147	↑	5.06272	↑
novel.1336	0	0	0	0	0.1288	0	1.3049	0.9582	1.6309	7.73547	↑	5.04895	↑
Os10g0331500	0.3604	0.155	0.2184	0	0.1635	0	1.4965	1.7143	1.6348	2.9564	↑	5.01962	↑
Os03g0305100	4.1055	3.8193	4.1311	0.4401	0.3436	0.2082	11.6096	9.7619	10.681	1.66694	↑	4.99913	↑
novel.2798	0.042	0.0144	0.0254	0.0042	0.0355	0.0042	0.4879	0.3915	0.4467	4.24448	↑	4.99685	↑
Os06g0531600	0.2926	0.129	0.2728	0.0451	0.0544	0.1134	2.0558	2.2929	2.5044	3.54994	↑	4.97503	↑
Os12g0267900	0.5559	0.1416	0.6363	0.031	0.0187	0.0311	0.806	0.9098	0.7844	1.16018	↑	4.91282	↑
Os08g0102700	9.6666	11.0471	10.037	1.7447	1.52	1.3962	44.9152	47.1846	47.8981	2.44483	↑	4.88979	↑
novel.74	1.3205	0.9085	0.1601	0.1324	0.3194	0	5.0129	4.7005	3.0346	2.63394	↑	4.87853	↑
Os02g0125350	0.1999	0.1719	0.6664	0.0501	0	0.1511	1.8382	1.9633	1.995	2.7693	↑	4.76401	↑
Os03g0725200	0.2312	0	0.5604	0	0	0.1553	0.8228	1.6081	1.9574	2.74967	↑	4.73909	↑
Os01g0124200	0.188	0.2695	0.2279	1.1784	0.398	0.2369	14.9459	16.1566	17.4557	6.41449	↑	4.72513	↑
Os02g0453100	0.464	0.304	0.4017	0.1994	0	0	2.5951	1.3832	1.2828	2.41829	↑	4.63923	↑
Os07g0480800	0.4165	0.1837	0.3106	0.1927	0	0.0646	2.0902	2.0841	2.5186	3.11801	↑	4.62059	↑
novel.1754	4.4341	2.7733	6.5958	0.8084	0	0.4062	9.8033	11.3802	9.5074	1.41419	↑	4.57639	↑
Os09g0255300	0	0	0	0.0369	0.0445	0.1483	2.1825	1.1291	2.3142	8.2141	↑	4.57148	↑
Os11g0533400	0.3879	0.1483	0.4702	0	0.4692	0.1303	4.4486	4.0473	5.0048	4.0025	↑	4.56432	↑
Os01g0611000	0.118	0.1353	0.1788	0.0888	0.0714	0.0892	1.9955	2.0647	1.8203	4.03672	↑	4.53208	↑
Os08g0106300	0	0.0639	0	0.1675	0.0674	0.5612	6.6722	6.3567	6.1291	8.4203	↑	4.52441	↑
Os04g0175600	0.1906	0.6119	0.4158	0.0382	0.2305	0.1152	2.8037	2.667	2.8124	3.04577	↑	4.46607	↑
Os11g0440200	6.6977	6.1897	5.5129	0.3508	0.4232	0.8059	10.614	12.2704	11.9097	1.17171	↑	4.43099	↑
Os07g0687900	2.7244	3.1239	2.8304	0.6031	0.3852	0.2852	8.8147	8.9032	9.4579	1.90502	↑	4.39254	↑
Os02g0690000	3.4647	3.0319	3.0943	0.2743	0.3309	0.1838	5.841	6.1554	4.301	1.0175	↑	4.36627	↑
Os06g0349700	0.3444	0.0718	0.3415	0.0314	0.1136	0	0.9657	1.1145	0.7574	2.15191	↑	4.35997	↑
novel.1310	0	0	0	0.0446	0	0.1345	1.3195	1.256	1.2914	7.39747	↑	4.35137	↑
Os01g0823700	11.2667	10.0589	11.154	1.4804	1.0576	1.4156	26.1368	27.6238	27.3588	1.57611	↑	4.33261	↑
Os01g0681600	91.5646	90.6399	87.8862	10.0833	11.2222	10.0397	219.06	203.421	212.536	1.48937	↑	4.32195	↑
Os07g0537500	0.3014	0.2127	0.0562	0.0232	0.0561	0.0234	0.4126	0.8254	0.6731	1.97345	↑	4.24039	↑
Os01g0136100	1.7714	1.2607	0.6663	0.0612	0.2217	0.0616	1.8116	2.0244	2.4381	1.00417	↑	4.22989	↑
Os03g0355200	0.7963	0.7778	0.6434	0.4436	0.1427	0.0892	1.1196	10.824	0.4994	2.73945	↑	4.1894	↑
novel.773	0.2586	0.4312	0.2279	0.0943	0	0.1895	1.9519	2.135	1.2225	2.78936	↑	4.14998	↑
Os01g0529800	0.9019	0.8864	0.7496	0.1292	0.0935	0.1298	2.2009	1.3917	2.7115	1.56805	↑	4.13289	↑
novel.1009	0.0559	0.1922	0.237	0.056	0.3379	0.0845	3.3142	2.3661	2.1626	4.31608	↑	4.07728	↑
Os03g0678800	0.08	0.0917	0.0969	0.0401	0.1935	0.0806	1.6128	1.5706	1.9829	4.53062	↑	4.07474	↑
novel.432	0.3509	0.447	0.189	0.0782	0.0472	0.0393	1.0175	1.1963	0.5187	1.71605	↑	4.02418	↑
Os01g0777200	25.1975	21.9909	23.1218	2.5828	2.2828	2.5443	39.0901	41.3221	41.3043	1.04646	↑	4.01655	↑
Os01g0303800	3.2198	4.3167	3.3622	0.3974	0.4793	0.4493	6.5817	8.2084	6.8302	1.2463	↑	4.01377	↑
Os05g0125400	6.7009	9.973	7.5886	0.9162	1.1462	1.296	16.4208	18.818	19.5664	1.43545	↑	4.01151	↑
novel.134	0.104	0	0.3153	0.0522	0.1888	0	0.9257	1.1493	1.6359	3.43806	↑	4.01095	↑
Os07g0237900	1.5804	2.7182	1.5324	0.1585	0.7646	0.3185	5.2497	6.5956	7.6462	2.00164	↑	4.0065	↑
Os07g0542400	1.8586	2.4009	1.5113	0.0708	0.1992	0.3793	3.3214	3.4365	3.6424	1.10513	↑	3.97834	↑
Os11g0115350	13.3347	12.6398	14.9411	1.3074	2.7957	1.8514	27.9123	31.6445	32.4007	1.4263	↑	3.94847	↑
Os03g0157000	0	0	0	0.1483	0	0.1788	1.5791	1.7428	1.9678	8.43872	↑	3.94172	↑
Os01g0223900	0.3021	0.1732	0.6178	0.0189	0.0228	0.1141	0.8287	0.9037	0.7307	1.43911	↑	3.93004	↑
Os12g0604700	2.8112	2.5258	2.619	0.2314	0.3299	0.3383	4.0816	4.7124	4.8211	1.02969	↑	3.90745	↑
Os02g0671100	0.0811	0.093	0.0492	0.0407	0.3435	0.2453	2.6954	3.7351	2.8954	5.62587	↑	3.90481	↑
Os02g0700100	2.4	2.2722	1.5478	0.4195	0.5859	0.7322	7.8362	8.9457	9.4808	2.3264	↑	3.9001	↑
Os09g0522100	0.0672	0.3081	0.3257	0.3368	0.1625	0	2.949	2.1441	2.4378	3.72637	↑	3.89667	↑
Os07g0539100	0.5479	1.0925	0.6929	0.3821	0.4034	0.4321	5.7081	6.2569	6.223	3.2302	↑	3.88258	↑
Os03g0701200	4.4822	6.2372	6.4348	1.7454	3.2108	2.5434	35.2081	36.6961	38.1072	2.94769	↑	3.86633	↑
Os05g0171200	2.3673	2.5548	2.9537	0.4189	0.2527	0.421	5.0386	4.3587	6.7372	1.29651	↑	3.85102	↑
Os01g0249800	0	0	0	0.0832	0.2007	0.1672	1.7718	2.0369	2.5089	7.20726	↑	3.81033	↑
Os02g0682700	3.2935	4.648	2.6101	0.5081	0.3064	0.5106	8.2652	6.5305	3.6772	1.06202	↑	3.76425	↑
Os02g0273100	12.999	11.5643	12.292	1.9102	2.3043	2.6255	31.7395	30.88	31.513	1.60754	↑	3.76386	↑
Os01g0176300	0.7686	0.7683	0.7405	0.0395	0.0715	0.2185	1.9639	1.2096	1.3826	1.25655	↑	3.75175	↑
Os06g0496400	0	0	0	0.2738	0.4719	0.3145	3.0085	5.4115	5.474	9.43263	↑	3.71087	↑
Os02g0201800	0.7908	1.3009	1.7085	0.1379	0.2911	0.2425	2.6103	3.7137	2.2871	1.44786	↑	3.67642	↑
Os01g0541800	6.3256	7.0647	6.8703	1.1532	1.093	0.952	13.6927	13.6633	12.5197	1.23491	↑	3.62303	↑
novel.463	0	0	0	0.3725	0.4494	1.4975	10.3573	11.6285	7.4144	8.26061	↑	3.62136	↑
novel.1290	1.0289	1.9058	1.1511	0.6349	0.5744	0.0798	5.3519	4.9546	5.4566	2.21143	↑	3.61314	↑
novel.1766	1.8514	2.0197	1.7298	0.5157	0.3732	0.3628	5.4605	5.3026	4.7275	1.72301	↑	3.60611	↑
Os03g0820300	0.2925	0	0.3545	0.5866	0	0	2.7066	2.4414	1.9812	3.71173	↑	3.59983	↑
novel.269	0.4133	0.3317	0.3507	0.1243	0.1	0.1874	1.8387	1.9532	1.1748	2.4296	↑	3.5582	↑
novel.176	0.1511	0.4331	0.1373	0.1515	0.1371	0.0761	1.6131	1.9936	0.731	2.84924	↑	3.55773	↑
Os05g0478700	0.0427	0	0	0.1711	0.0516	0.2579	2.1255	1.4138	2.3219	7.09765	↑	3.5562	↑
Os01g0909400	0.7606	0.5669	0.4149	0.1907	0.092	0.1533	2.6168	0.7936	1.84	1.83776	↑	3.55567	↑
Os05g0491200	8.3406	7.9572	8.8455	2.1234	2.4827	2.2982	26.8238	26.0743	29.1216	1.9633	↑	3.55514	↑
Os03g0184550	0.374	0.7624	0.554	0.4583	0.2513	0.4606	4.0917	5.9168	4.0712	3.32831	↑	3.55176	↑
Os08g0248100	0.6086	0.8025	0.8852	0.717	0.6441	0.414	7.0935	7.545	6.1097	3.44332	↑	3.53209	↑
Os05g0525900	1.6368	2.1515	1.5484	0.3202	0.5795	0.0805	2.9837	3.8222	4.2492	1.30828	↑	3.51467	↑
Os09g0272401	0.999	1.9091	1.009	0.1669	0	0.6711	3.3579	3.0656	3.6249	1.62092	↑	3.51298	↑
Os05g0206800	1.1668	1.1595	0.9428	0.078	0.047	0.3919	1.7533	2.4347	1.8346	1.1333	↑	3.48724	↑
Os09g0356800	0	0.02	0.0211	0.4365	0.3581	0.2106	3.615	3.9327	3.8331	8.45375	↑	3.48699	↑
Os03g0729000	78.5822	70.2802	71.8527	19.4024	22.372	21.0444	231.584	232.921	242.07	1.93413	↑	3.47096	↑
novel.770	0	0	0	0.3361	0	0.0563	1.7234	1.0287	1.7571	7.29184	↑	3.4605	↑
Os03g0315400	0.8798	1.3914	0.8457	0.4563	0.3303	0.3669	4.3547	3.9472	4.4399	2.29114	↑	3.44084	↑
Os03g0347900	0.497	0.5975	0.6802	0.9967	0.7175	0.7432	9.4532	9.0036	8.6296	4.19935	↑	3.43997	↑
novel.2816	0.1941	0.2782	0	0.146	0.1761	0.1467	1.0937	1.7867	2.2301	3.66419	↑	3.43674	↑
novel.687	1.2473	1.026	1.0845	0.3534	0.328	0.1639	3.5384	2.829	2.6565	1.67833	↑	3.40595	↑
novel.1942	0.3634	0.307	0.1623	0.1534	0.3701	0.3084	3.131	3.357	2.3132	3.63491	↑	3.3974	↑
novel.2146	0.7807	0.4739	0.334	0.3223	0.4999	0.9256	5.8296	6.5391	6.3324	3.78253	↑	3.39331	↑
novel.1677	0	0	0	0.0459	0.1108	0.2769	1.5756	1.2367	1.7172	7.58476	↑	3.3544	↑
novel.2277	0.1687	0.2176	0.2811	0.2537	0.1785	0.4037	3.502	2.2517	2.9074	3.97222	↑	3.33842	↑
Os01g0202500	0.8989	1.3874	0.7123	0.3813	0.5436	0.7316	5.6188	5.6863	5.645	2.7549	↑	3.33523	↑
Os01g0286900	1.333	1.462	1.2644	0.3487	0.0701	0.292	1.9251	2.9878	2.4534	1.11487	↑	3.32104	↑
Os10g0531700	0.31	0.1659	0.2254	0.0414	0	0.1249	0.6374	0.3298	0.7499	1.54055	↑	3.30492	↑
Os08g0546800	13.127	11.3937	9.7074	2.6991	3.4168	3.4494	30.0025	33.2864	31.7146	1.724	↑	3.29491	↑
Os12g0405400	0.2695	0.206	0.1307	0.1081	0.0652	0	0.5115	0.5734	0.5867	1.70437	↑	3.2604	↑
Os03g0401951	1.4067	0.8065	1.2314	0.2351	0.4727	0.315	2.6887	3.6453	3.403	1.74852	↑	3.25203	↑
Os07g0181500	30.9876	31.3217	26.799	4.8901	6.4955	6.8196	55.1908	56.3311	61.738	1.21474	↑	3.23112	↑
Os09g0447300	1.3137	1.2553	1.0283	0.1372	0.2648	0.6067	3.0844	3.2922	3.211	1.66553	↑	3.21929	↑
Os11g0118500	0.2577	0.5023	1.0931	0.3876	0.187	0.2597	3.0263	1.9926	2.8985	2.37746	↑	3.2151	↑
Os12g0550600	0.3162	0.3626	0.219	0.5889	0.2186	0.4097	4.2338	2.8834	4.3166	3.92004	↑	3.19458	↑
Os02g0682300	0.1437	0.3296	0.2323	0.1441	0.5216	0.0483	1.5347	2.1173	2.6659	3.43814	↑	3.17833	↑
Os01g0795600	0	0.3086	0.9785	0.4497	1.1935	0.2712	6.0655	4.4041	6.4011	3.99938	↑	3.15982	↑
novel.402	0	0	0	0.5393	0.6506	0.6022	5.3883	4.3281	6.4334	9.03512	↑	3.15872	↑
Os11g0118400	1.2792	1.2223	1.852	0.677	1.0745	0.4297	6.8291	6.1063	6.3179	2.4098	↑	3.14309	↑
Os05g0429900	0.6332	0.4468	0.8856	0.0488	0.2946	0.0982	1.2713	0.6577	1.8854	1.2201	↑	3.13828	↑
Os01g0967200	0.0438	0.0502	0	0.3515	0.053	0.0442	1.3517	1.3986	1.2721	5.62673	↑	3.12038	↑
Os10g0556100	0.0621	0	0.1003	0.0622	0.025	0.0626	0.2946	0.508	0.5256	3.29654	↑	3.10683	↑
Os11g0540500	0	0	0	0.6838	0.5499	1.1454	8.6296	6.6966	5.499	7.47252	↑	3.09523	↑
Os04g0645700	10.6445	10.18	8.7326	2.3304	1.4056	2.1079	13.9513	19.0566	17.6537	1.03091	↑	3.08832	↑
Os04g0462500	9.485	8.8328	9.2414	2.023	1.7431	2.2971	18.246	17.5923	16.4795	1.18008	↑	3.08511	↑
Os04g0119400	71.258	70.7774	66.4984	14.0482	16.9466	14.2343	124.452	128.909	135.498	1.15499	↑	3.08403	↑
Os02g0260200	7.9603	7.3626	8.103	3.3361	2.9149	2.7731	26.9656	24.7518	25.2175	1.97171	↑	3.0723	↑
Os04g0458600	0.4078	0.2975	0.2246	0	0.1793	0.3362	1.3632	1.729	1.3002	2.47836	↑	3.07002	↑
novel.1473	1.6102	1.7062	1.5613	0.9019	1.1149	0.9064	8.0756	8.0421	8.5828	2.59658	↑	3.06479	↑
Os12g0448900	74.7408	70.6691	77.5407	32.3397	25.7495	29.8953	254.697	252.649	238.501	1.99837	↑	3.06466	↑
Os05g0431266	6.7274	6.1711	7.4127	1.5944	0.8877	1.7257	13.0597	12.4616	10.3562	1.07777	↑	3.05626	↑
Os12g0179700	0.312	0.318	0.9244	0.0521	0.1468	0.2445	1.131	1.3192	1.237	1.51854	↑	3.03475	↑
Os08g0474000	0	0	0	0.1796	0.4332	0.0602	1.912	1.6852	1.805	7.45584	↑	3.02963	↑
novel.3038	0.5787	0.4879	0.4745	0.1195	0.0823	0.1372	0.8278	1.3997	0.597	1.12394	↑	3.02612	↑
Os07g0162600	5.8717	6.2173	6.0271	1.6057	2.0729	1.8402	14.0981	14.9318	16.2767	1.57987	↑	3.02295	↑
Os05g0360400	0.5475	0.3587	0.3792	0.2353	0.2365	0.197	1.7629	1.7281	1.9866	2.33547	↑	3.0192	↑
Os01g0101800	0.2133	0.2201	0.1293	0.0642	0.1032	0.043	0.4808	0.6283	0.5676	1.82231	↑	2.99906	↑
novel.2777	2.416	2.0048	1.7917	0.5738	0.6537	0.4645	4.601	4.4874	4.3641	1.36474	↑	2.97905	↑
novel.1103	1.0776	1.7298	2.0897	3.0253	0	0.4343	7.67	13.7556	5.9953	2.75664	↑	2.97758	↑
Os01g0824000	0.3882	0.2397	0.5429	0.0299	0.0722	0.2708	0.8148	0.7698	1.4087	1.61713	↑	2.96921	↑
Os05g0188100	113.165	101.764	90.9908	23.9219	27.0299	25.7247	198.498	195.229	211.036	1.23768	↑	2.9606	↑
Os04g0600000	1.7737	2.5508	2.1498	0.844	0.6182	0.6968	6.8474	4.5018	5.7087	1.65943	↑	2.95866	↑
Os08g0534900	0.3106	0.1424	0.2258	0.0623	0.0376	0.313	0.8105	0.305	2.066	2.47965	↑	2.9108	↑
Os05g0555600	3.8892	4.0885	3.9122	2.5445	2.4956	2.7384	20.9541	20.0218	17.7989	2.56169	↑	2.89676	↑
Os05g0380900	1.8708	2.2047	1.3857	0.7816	1.3828	0.5237	6.3497	6.8889	6.5996	2.11293	↑	2.88587	↑
Os03g0820400	0	0.083	0	0.4353	0.0875	0.6563	2.6611	3.6415	2.7131	6.95421	↑	2.88311	↑
novel.469	3.9045	0.5596	2.3662	0.4894	1.1807	0.4918	4.053	6.5899	5.0178	1.43371	↑	2.86628	↑
novel.1977	1.3739	0.6487	1.1754	1.1345	0.782	0.9773	5.0813	6.5471	9.5794	2.97741	↑	2.85035	↑
Os07g0638100	0.5436	0.5454	0.3294	0.2271	0.6575	0.6162	3.5467	3.1971	3.9996	3.16631	↑	2.82979	↑
Os08g0225050	0.0529	0.1415	0.0214	0.0177	0.1279	0.0178	0.6483	0.3895	0.1066	2.66017	↑	2.82785	↑
novel.58	0.6694	0.5756	0.9127	0.0839	0.7084	0.1686	2.3822	2.1567	2.1252	1.88936	↑	2.82321	↑
Os02g0758000	21.6175	21.4961	20.1131	11.6024	10.9582	14.1462	86.0342	86.1549	91.1884	2.31368	↑	2.822	↑
Os01g0302100	0	0	0.0323	0.0534	0.1289	0.2953	1.1376	1.1116	1.0309	6.93797	↑	2.75118	↑
Os02g0533700	3.6998	2.0943	1.8732	0.5635	0.2832	1.1327	4.9447	4.7138	4.0218	1.07855	↑	2.74875	↑
Os02g0228900	0.4954	0.3246	0.3002	0.1419	0.1284	0.2852	0.8815	1.1726	1.7546	2.01002	↑	2.74774	↑
Os09g0538000	0	0	0	0.1702	0.5134	0.0428	1.9132	0.9898	1.8993	7.77961	↑	2.74508	↑
Os01g0566800	13.5029	13.4049	10.1211	2.7791	3.1806	4.5118	21.3724	24.1635	25.6585	1.19664	↑	2.74357	↑
novel.1751	2.5081	2.1787	2.0267	0.5335	1.1032	0.2298	3.9673	3.9183	4.5045	1.13621	↑	2.74243	↑
Os09g0522000	0.444	0.2545	0.2691	1.5582	1.9468	1.9575	12.6413	12.5347	11.6802	5.48053	↑	2.73758	↑
novel.50	0	0	0	0.6897	0.52	0.9531	4.8961	5.3825	4.2638	8.35707	↑	2.71788	↑
Os06g0573600	0.9701	0.7045	0.6663	0.6161	0.4107	0.5377	3.2032	3.2548	3.9895	2.40429	↑	2.71454	↑
Os05g0402900	0.135	0.1548	0.1227	0.2707	0.2858	0.4762	2.002	2.0714	2.8168	4.31818	↑	2.71337	↑
Os12g0147200	0.713	0.3716	0.3928	0.26	0.3136	0.2613	2.1532	2.2278	1.0976	2.12655	↑	2.69828	↑
Os01g0132000	2.5598	1.5182	1.8187	2.6552	2.6691	2.7574	14.5552	17.6603	20.2847	3.39642	↑	2.6814	↑
Os05g0179100	1.6781	2.4739	2.0339	0.4006	1.0632	0.9663	4.9295	5.5908	5.1225	1.60038	↑	2.67841	↑
Os06g0334400	67.2173	66.1207	63.7486	23.9449	25.0929	25.6594	159.691	154.043	162.566	1.52895	↑	2.65253	↑
Os01g0821600	0.9492	0.7881	0.6744	0.9517	1.0293	0.7586	6.5232	5.4638	5.384	3.09392	↑	2.6506	↑
Os07g0147500	12498.2	11445.9	11707.5	3343.88	3816.14	3603.3	22418.8	22824.3	23366.2	1.20088	↑	2.6499	↑
Os05g0562200	538.819	523.705	510.295	171.273	192.761	184.067	1150.94	1160.94	1180.05	1.40693	↑	2.64958	↑
Os05g0197200	1.1896	0.682	1.0813	0.1193	0.5755	0.3596	1.3406	2.5552	2.6618	1.40266	↑	2.63999	↑
Os07g0677100	0.1191	0.3186	0.0481	0.7563	0.3361	0.5201	3.438	3.2649	3.5533	4.65647	↑	2.63727	↑
novel.2529	0	0	0	0.4559	0	2.0617	7.0115	1.9532	6.8737	7.08096	↑	2.60533	↑
Os08g0520600	8.0159	7.0144	6.818	3.7367	2.5515	3.3303	20.0199	20.9731	18.3703	1.69391	↑	2.5999	↑
Os01g0330100	0.3182	0.3648	0.1827	0.1679	0.1823	0.0844	0.735	1.1716	0.7291	1.85344	↑	2.59097	↑
Os08g0486200	99.2665	95.2779	91.5172	28.2619	31.9193	29.4766	182.466	179.562	184.666	1.19001	↑	2.58754	↑
Os02g0533800	50.7642	41.8557	45.1157	13.578	15.1925	15.4259	91.8863	86.9626	90.1226	1.21961	↑	2.5862	↑
novel.1767	3.268	3.4974	3.1688	1.2015	0.7906	1.4271	5.4277	8.2902	7.115	1.32395	↑	2.5766	↑
Os05g0468800	1.5024	2.2708	1.3243	0.6163	0.4956	0.8946	3.0785	4.1911	4.8733	1.51015	↑	2.56952	↑
Os07g0185200	65.6951	67.7125	67.9272	26.88	29.4405	31.5845	174.01	178.197	175.933	1.6481	↑	2.56582	↑
Os01g0113200	0.7426	0.969	0.5897	0.0257	0.2478	0.3871	0.9418	1.7917	1.208	1.02978	↑	2.55642	↑
Os01g0305200	80.0432	73.6853	74.7339	29.6077	34.0437	31.3135	178.334	181.123	201.893	1.55255	↑	2.54425	↑
Os03g0794900	264.473	254.889	256.635	70.8871	79.1684	78.4375	442.065	443.409	465.023	1.05579	↑	2.54178	↑
Os06g0476100	0	0	0	0.6977	0.4591	0.7649	3.0017	4.6587	3.749	8.45001	↑	2.54001	↑
Os03g0132800	41.708	40.5929	41.1376	12.9034	11.8758	11.6506	70.1588	71.4275	71.6548	1.04477	↑	2.52988	↑
Os09g0103150	4.8294	6.7852	7.0103	3.7897	1.7548	2.039	13.9268	17.9009	12.5368	1.5095	↑	2.52977	↑
Os12g0510750	0.0794	0.1821	0	0.5573	0.3842	0.7201	3.2967	3.1187	3.3612	5.46367	↑	2.52589	↑
novel.27	1.6291	2.1938	2.0664	0.8547	0.3666	0.9163	4.2024	4.4179	3.918	1.35154	↑	2.51999	↑
novel.662	0.1069	0.0613	0.1944	0.2681	0.2587	0.2694	2.1568	2.1003	0.3881	3.94734	↑	2.5199	↑
novel.1529	0	0	0	0.6562	0.5277	0.8354	4.6067	3.5347	3.6413	9.03285	↑	2.5174	↑
Os09g0385700	1.0764	0.3857	0.7339	0.4722	0.5696	0.7457	2.6337	2.8902	4.8008	2.47463	↑	2.51136	↑
Os04g0580800	3.2029	2.7282	2.4402	1.2846	1.2176	2.0749	8.6308	8.0876	9.7958	1.91366	↑	2.50888	↑
Os04g0419600	0.1359	0.1169	0.1647	0.2726	0.1233	0.137	1.0481	1.2096	0.822	3.14214	↑	2.50066	↑
novel.1969	0.1482	0.1699	0.1796	0.1486	1.0753	1.1945	5.4489	4.001	4.1218	5.03391	↑	2.47815	↑
Os07g0489800	0.4306	0.2468	0.4566	0.1619	0.2604	0.3254	1.1493	1.4533	1.5623	2.13108	↑	2.46033	↑
Os09g0449600	25.4693	24.9017	27.25	9.1196	8.623	8.1066	50.0851	47.99	45.3826	1.1428	↑	2.45258	↑
Os06g0701100	349.844	357.346	344.206	117.204	135.1	116.961	681.955	683.189	684.367	1.21935	↑	2.45001	↑
Os06g0233101	2.7798	4.6362	4.5944	1.3936	1.0698	1.1459	5.9958	5.5834	8.4055	1.00152	↑	2.44837	↑
novel.532	0.0728	0.3616	0.3529	0.4865	0.4402	0.1222	1.8132	2.4121	1.5259	3.15971	↑	2.44396	↑
Os06g0725000	0.0997	0.0571	0.1812	0.6496	1.085	0.9039	4.5521	5.0769	4.7616	5.68958	↑	2.43624	↑
Os08g0240200	65.4984	66.4519	65.9397	26.2542	21.1877	25.7807	130.815	139.517	129.11	1.26954	↑	2.42837	↑
novel.1805	0.5023	0.192	0.4059	0.056	0.27	0.2812	1.589	0.548	1.1476	1.8256	↑	2.42648	↑
novel.2882	0.0482	0.0553	0.0584	1.498	0.7578	0.777	6.4604	4.969	5.0712	6.93683	↑	2.41848	↑
novel.70	0.4818	0.5524	0	0.322	1.1655	0.4855	3.6197	4.1395	2.7193	3.55796	↑	2.41653	↑
Os01g0883000	3.6417	3.634	3.2448	1.1251	1.8572	1.4084	7.8465	7.4662	8.3332	1.42313	↑	2.41543	↑
novel.2968	0	0	0	9.0903	2.3086	0.9617	23.0197	22.4513	19.6223	9.63221	↑	2.39084	↑
Os04g0344100	1.2097	1.0936	1.3534	0.2799	0.5628	0.3282	2.0974	2.0274	2.0259	1.0079	↑	2.38876	↑
Os05g0476700	3.991	3.456	4.1066	2.5636	2.9417	2.4508	13.3899	15.3341	13.4004	2.12184	↑	2.38724	↑
Os12g0290200	1.8318	1.2356	1.6979	0.7563	0.9124	0.7601	4.4741	3.0421	5.2133	1.67147	↑	2.3774	↑
Os03g0782500	304.713	290.943	295.852	99.3607	115.983	102.889	530.673	567.746	580.672	1.16985	↑	2.37722	↑
Os08g0151000	43.7091	42.2721	39.8845	16.3435	16.8326	16.1929	84.5064	86.729	87.3679	1.2939	↑	2.36962	↑
Os05g0196200	4.2176	2.5476	3.8796	1.8879	1.6853	1.6697	9.6495	8.921	8.8362	1.61635	↑	2.36621	↑
novel.1328	0	0	0.1754	1.0158	0.7002	0.2917	2.5752	3.2863	4.4635	6.25273	↑	2.34924	↑
Os12g0183100	225.91	222.789	203.355	76.3011	83.3519	78.2983	395.197	409.408	421.433	1.16719	↑	2.34399	↑
Os01g0720700	31.7314	30.6032	29.5286	25.7009	28.7433	30.7327	136.647	141.818	158.807	2.50675	↑	2.33964	↑
novel.492	0	0	0.1087	0.8994	0.1085	0	1.809	2.202	1.1934	5.85059	↑	2.33706	↑
Os12g0585300	2.45	1.8338	1.6085	0.8189	0.9055	1.0287	4.8038	4.9704	4.3216	1.50486	↑	2.33593	↑
Os07g0569100	0.3589	0.5237	0.5536	0.229	0.1973	0.0986	1.0449	0.7208	0.8681	1.14099	↑	2.31456	↑
Os08g0203600	20.9619	23.6916	24.1415	34.6616	23.1488	28.8017	150.102	149.151	135.782	2.91848	↑	2.31218	↑
Os06g0654900	1039.78	983.994	949.245	343.302	415.094	433.772	1906.66	1946.73	2122.98	1.2639	↑	2.30358	↑
Os11g0488900	5.3842	5.4138	4.7689	1.3704	1.9037	2.2538	8.4019	9.4558	9.7684	1.08208	↑	2.30229	↑
Os01g0337160	0	0	0	0.6394	1.1569	0.3213	2.7017	4.1371	3.5809	8.79323	↑	2.29703	↑
Os11g0173550	0.1028	0.0337	0.2315	0.0884	0.0178	0.1332	0.4879	0.2885	0.4264	1.98162	↑	2.28575	↑
Os05g0519700	22.6343	22.1999	21.9056	8.291	10.4144	8.3169	43.9121	42.1596	46.0656	1.24161	↑	2.26902	↑
novel.706	0.5146	0.6927	0.5695	0.157	0.3518	0.2931	1.3006	1.2084	1.3802	1.39061	↑	2.26886	↑
Os01g0149500	0.3832	0.555	0.4155	0.2022	0.0976	0.1829	0.7536	0.9035	0.7196	1.07096	↑	2.26792	↑
Os01g0144200	1.0371	1.0811	2.1142	1.3236	0.3421	0.4276	4.1386	3.5877	2.5089	1.54124	↑	2.26109	↑
novel.2482	0.9236	0.9907	1.0833	0.2987	0.2162	0.6605	1.6965	1.9382	2.126	1.20219	↑	2.25989	↑
Os12g0584200	26.0846	29.0099	24.9994	9.1444	9.924	9.5854	44.0904	46.0206	47.9179	1.04174	↑	2.24911	↑
Os07g0196900	76.1885	68.6105	76.1214	31.2134	27.6173	29.7829	139.169	140.873	144.527	1.19845	↑	2.2407	↑
Os01g0267100	19.6769	18.4281	18.7141	13.4494	12.0728	13.2089	62.7559	63.607	58.7354	1.95902	↑	2.23683	↑
novel.2362	1.4948	1.4159	1.024	0.3258	0.6289	0.5894	2.9298	1.9146	2.3582	1.12311	↑	2.20948	↑
Os01g0905200	0.7532	0.7522	1.0601	0.6578	0.7053	0.8814	3.6029	3.4893	3.3795	2.29341	↑	2.20057	↑
novel.2230	2.1002	1.7838	1.1314	0.702	0.8468	0.9406	3.5066	3.4373	4.6101	1.45003	↑	2.19708	↑
Os12g0438600	0.1114	0.3194	0.2926	0.5586	0.8535	0.8795	3.1941	3.3505	4.0427	4.16121	↑	2.19166	↑
Os12g0113500	1.3243	1.3497	1.3078	4.7458	3.0553	4.0529	19.6959	19.1749	16.1064	4.04281	↑	2.1912	↑
Os06g0171900	153.933	156.387	155.215	62.8368	67.2078	65.7433	309.552	293.875	302.331	1.21672	↑	2.18866	↑
Os10g0329900	1.598	1.9263	1.4899	1.0271	1.1895	0.8258	3.7428	4.9288	5.0054	1.70417	↑	2.15548	↑
novel.1514	1.2394	1.0264	1.0849	3.5902	3.2482	3.6775	14.0499	15.5514	17.7393	4.07101	↑	2.15021	↑
Os09g0560800	4.0597	4.655	6.6602	3.5773	3.1249	2.686	13.7187	14.9495	13.3918	1.71632	↑	2.14478	↑
Os01g0141000	0.033	0.189	0.3197	0.2645	0.4387	0.299	1.8774	1.4164	1.1564	3.34492	↑	2.14046	↑
Os05g0269100	38.2643	35.7031	37.0705	14.8459	14.6007	17.5439	69.4166	69.7255	69.5971	1.16627	↑	2.13077	↑
novel.177	1.7278	1.8574	1.8324	2.8153	0.9143	3.3735	11.9142	11.0019	8.8818	2.81093	↑	2.12814	↑
Os05g0423701	0.8727	0.6961	0.3679	0.2663	0.3213	0.3059	1.4405	1.0247	1.4686	1.26551	↑	2.12297	↑
Os01g0123900	7.775	8.7154	11.463	14.4283	19.5807	18.4765	73.2383	77.3448	80.7059	3.31498	↑	2.11955	↑
Os10g0418100	0.1593	0.1329	0.1053	0.2033	0.1051	0.1314	0.5499	0.8001	0.5957	2.53501	↑	2.11775	↑
novel.1076	0.5108	0.4055	0.5239	0.6698	0.8079	1.5442	4.7079	4.3406	4.0871	3.44383	↑	2.09357	↑
Os12g0117600	0.318	0.4167	0.6331	0.6149	0.2747	0.3662	1.6974	1.9235	1.8405	2.27046	↑	2.09336	↑
Os01g0918400	17.6198	15.4573	12.678	6.1695	5.6156	7.7787	30.1929	27.0517	26.724	1.12737	↑	2.07893	↑
Os03g0833600	0.3618	0.5808	0.38	0.1935	0.1167	0.2674	0.515	0.829	1.1378	1.16888	↑	2.07457	↑
Os02g0644600	10.6604	11.1502	14.6016	21.8474	6.4367	10.9697	55.7068	62.6173	47.4874	2.44337	↑	2.07281	↑
novel.2722	0	0	0.2453	1.8262	2.9374	1.2236	9.363	5.2164	10.5251	6.95078	↑	2.06432	↑
Os03g0251350	51.7465	46.0603	50.4232	43.0673	51.6066	46.2511	190.036	196.525	211.119	2.26742	↑	2.06304	↑
Os07g0543500	0.0661	0.0948	0.0802	0.0829	0.06	0.1333	0.3531	0.4059	0.42	2.55367	↑	2.06276	↑
novel.1300	0	1.5359	1.6235	3.1338	1.8902	5.3992	14.566	14.7971	15.1209	4.13746	↑	2.06078	↑
Os06g0122600	0.1918	0.1691	0.2682	0.4437	0.0714	0.1784	0.9799	1.3398	0.6244	2.48743	↑	2.05726	↑
Os04g0659800	0.3636	0.4169	0.4407	0.5165	0.4398	0.6717	2.3365	2.4919	2.0523	2.7559	↑	2.05341	↑
Os05g0217700	0.8236	0.8395	0.7764	0.367	0.6641	1.5216	2.9312	3.6507	4.2061	2.40044	↑	2.05329	↑
Os07g0160300	20.3627	21.5915	19.4802	10.3795	10.9147	11.4266	47.9902	42.2982	47.1989	1.41854	↑	2.0512	↑
Os02g0129000	25.1549	24.1857	29.9945	17.0083	8.943	10.3965	51.0135	54.535	45.7615	1.18828	↑	2.04301	↑
Os01g0686200	18.74	15.3433	15.3346	7.3763	9.5502	8.8511	34.9462	34.6012	37.0103	1.36153	↑	2.02798	↑
Os03g0824200	40.1008	38.25	39.2443	17.2155	16.8794	15.2872	68.0338	71.3072	63.4377	1.04155	↑	2.01811	↑
Os11g0175400	0.9227	0.6397	0.7022	0.2367	0.2855	0.4109	1.5274	1.2906	1.0122	1.00728	↑	2.01373	↑
Os06g0336200	32.8879	31.5977	30.2193	24.9174	24.6518	23.6372	98.6582	100.016	100.637	1.91488	↑	2.01197	↑
Os03g0801500	19.9646	21.4183	21.7055	10.1381	8.9132	10.7069	37.1023	38.1785	44.9788	1.18917	↑	1.99434	↑
Os10g0161625	0	0	0	2.7298	0.4704	0.8818	5.9982	7.0416	3.5281	8.36636	↑	1.99303	↑
Os05g0586050	7.03	6.1332	5.7885	6.0912	6.0077	7.0457	22.164	26.5906	28.4201	2.27815	↑	1.99124	↑
Os11g0153100	1.7958	2.2879	1.0883	1.5005	1.4481	0.9048	3.4323	7.1026	4.9474	1.83157	↑	1.99102	↑
novel.1777	0.2452	0	0	4.9179	6.2292	3.9541	20.656	18.0611	21.6532	7.9381	↑	1.98808	↑
novel.661	3.447	4.4085	4.4993	2.991	1.3631	1.8036	9.1223	8.2181	7.4565	1.26688	↑	1.9838	↑
novel.2104	0.1502	0	0.364	0.3764	0.2725	0.454	1.5143	1.659	1.2715	3.39355	↑	1.98218	↑
Os03g0701100	30.2117	33.8217	32.453	16.3883	14.727	14.1326	62.142	62.948	55.8041	1.16365	↑	1.9793	↑
Os02g0503400	177.151	155.11	145.004	57.5833	75.7691	82.8239	281.482	281.645	299.912	1.10947	↑	1.97502	↑
Os04g0469800	10.5033	9.0572	9.7565	4.0357	4.7121	4.7933	16.7754	17.9119	19.1601	1.132	↑	1.97232	↑
Os07g0297200	0.6832	1.0445	0.3864	0.274	0.3856	0.3672	1.4049	1.3977	1.2671	1.19706	↑	1.97097	↑
Os11g0206600	0.208	0.2683	0.3151	0.1825	0.1572	0.131	0.4934	0.7339	0.6289	1.4948	↑	1.96119	↑
Os06g0336350	0	0	0	0.4934	0.7936	0.1653	2.0432	1.6107	1.984	7.05954	↑	1.95808	↑
Os01g0348700	76.5668	63.9261	59.8099	44.0788	43.4013	49.3604	182.616	170.009	186.011	1.68061	↑	1.95674	↑
Os12g0109900	5.6452	6.3996	5.9118	2.4373	2.8241	2.5301	11.402	8.9707	10.1742	1.02432	↑	1.95245	↑
Os03g0115200	45.0963	47.3501	51.4398	26.3683	34.1392	32.3253	119.106	126.304	118.979	1.59871	↑	1.95104	↑
novel.695	0	0	0	2.4492	0.8441	0.2344	4.5536	5.7109	3.5172	7.84281	↑	1.94558	↑
Os11g0165700	1.4669	2.3127	1.778	0.5516	1.2198	0.6467	2.5016	2.5883	4.2138	1.00642	↑	1.94067	↑
Os02g0591000	26.192	28.4247	28.6755	14.991	13.2141	13.7897	55.0875	55.3875	52.8271	1.22894	↑	1.93946	↑
Os06g0494100	0.3817	0.4236	0.3433	0.2963	0.1192	0.1489	0.6573	0.7104	0.834	1.19459	↑	1.93827	↑
Os03g0161500	10.4918	8.426	9.9364	4.4721	5.292	5.7786	19.0479	19.9692	21.3214	1.31877	↑	1.93747	↑
Os12g0555400	7.5533	6.0176	6.4798	2.9999	3.7375	3.1138	12.9173	13.1846	11.4495	1.15726	↑	1.91379	↑
Os02g0755600	16.0851	14.2192	15.5023	6.9379	8.1882	7.8782	27.5039	30.0386	30.2155	1.1932	↑	1.91231	↑
Os11g0151400	0.0532	0.0305	0.0645	0.1067	0.2253	0.1877	0.726	0.6532	0.5793	3.98179	↑	1.90264	↑
Os03g0764600	41.4636	37.3175	37.0667	39.6067	46.3293	47.1491	163.833	163.714	174.764	2.37097	↑	1.89485	↑
Os12g0448400	6.134	5.6063	6.3572	2.4067	2.1506	3.8521	9.7025	10.4754	11.3976	1.05964	↑	1.88333	↑
Os09g0294000	1.0694	1.5739	2.1087	7.2819	4.9231	5.7421	23.0819	21.8448	22.1433	4.08231	↑	1.883	↑
Os01g0844900	0.2742	0.4354	0.3835	0.2961	0.2552	0.0638	1.1011	0.8804	0.3062	1.3255	↑	1.87925	↑
Os08g0139000	16.8023	14.3053	12.8288	6.3758	7.3749	7.7664	26.5931	26.2309	27.1375	1.11698	↑	1.87354	↑
Os05g0125500	114.544	109.291	108.24	54.8788	60.4972	59.5045	214.565	212.386	220.609	1.21937	↑	1.86753	↑
Os06g0483701	0	0	0	0.6734	1.117	1.0998	3.6849	4.0188	2.9447	7.94167	↑	1.86485	↑
novel.1013	1.5529	0.7332	1.4393	0.9159	0.6077	0.3222	1.4087	2.3546	2.9831	1.10959	↑	1.85487	↑
Os12g0637800	0.188	0.1232	0.0976	0.2423	0.2923	0.4871	1.4972	0.8899	1.3641	3.43235	↑	1.85294	↑
Os11g0444700	73.5161	69.4203	66.2671	42.9999	50.6263	50.1153	165.389	177.127	184.19	1.58737	↑	1.85245	↑
Os05g0217800	2.7916	2.6264	2.9497	3.445	5.1082	3.3902	14.7753	13.0912	15.7135	2.63848	↑	1.8514	↑
novel.2178	21.226	25.9867	26.8884	26.8803	14.4599	14.8474	74.2923	78.2213	50.97	1.71258	↑	1.84217	↑
Os01g0622500	0.0309	0.0237	0.0125	0.0517	0.0499	0.0831	0.3303	0.2532	0.0873	3.54952	↑	1.83197	↑
Os08g0542100	33.4416	29.0635	28.2074	14.8635	17.7466	20.2912	61.1594	66.261	62.1718	1.31673	↑	1.82036	↑
Os03g0795300	0.8132	1.8244	1.1571	0.5318	0.9409	0.3919	2.1392	1.9964	2.4376	1.05771	↑	1.8119	↑
Os05g0357525	1.6674	1.0925	1.0586	1.433	1.3445	0.4801	3.4851	4.2882	3.6493	1.82384	↑	1.79829	↑
Os07g0237700	4.8447	4.3099	2.3285	1.7588	3.7382	3.4511	11.1974	8.5098	11.7194	1.69849	↑	1.79649	↑
Os04g0469700	5.7837	5.0273	5.6533	2.5878	2.9337	2.6948	8.8902	9.2366	10.7565	1.06663	↑	1.79634	↑
Os07g0516900	27.635	28.3122	28.6281	18.5641	16.3726	17.8331	59.0156	68.7116	56.7634	1.38143	↑	1.78588	↑
Os08g0293100	1.5956	1.6832	0.9283	1.5359	0.5404	2.0581	5.7544	4.7789	4.0142	2.03656	↑	1.78299	↑
Os04g0390100	1.2502	1.5805	1.593	0.6107	0.8143	0.9691	2.8522	2.7937	2.6753	1.1731	↑	1.7775	↑
novel.2102	0.3147	0.1546	0.0817	0.2254	0.2719	0.3171	0.8266	0.9104	1.0874	2.57919	↑	1.7754	↑
Os03g0146200	22.58	23.38	21.1748	13.8577	8.8293	11.279	41.1044	39.9015	36.3165	1.06068	↑	1.76795	↑
Os04g0126500	0	0	0	0.7842	1.1826	0.5911	2.0413	3.0721	3.6421	8.76344	↑	1.76552	↑
Os01g0892800	0.3474	0.5822	0.421	1.1253	1.1636	0.9694	3.4237	2.8864	4.8158	3.3092	↑	1.75612	↑
Os01g0222500	3.9449	2.1142	3.3262	1.9778	2.0228	1.1235	6.8673	5.4738	5.0826	1.14309	↑	1.75057	↑
Os11g0102200	17.3689	17.0804	19.0478	12.8452	7.3333	9.6221	35.3257	33.0217	32.5752	1.17294	↑	1.74395	↑
Os01g0384800	5.8497	6.1485	5.1698	7.9427	9.7289	7.8597	27.6137	29.2444	29.6278	2.58677	↑	1.7429	↑
Os04g0440000	74.3823	72.4906	77.7068	38.9717	42.0656	40.2825	134.569	140.557	133.891	1.12147	↑	1.73237	↑
Os03g0689900	41.8023	40.1831	40.7202	22.9419	20.9413	20.3652	71.6569	70.2312	74.1091	1.07183	↑	1.73001	↑
Os02g0685200	1.9377	2.3042	2.2326	2.0629	1.6494	1.9768	5.7895	6.4307	6.9155	1.82376	↑	1.72879	↑
Os03g0239300	3.0802	2.6047	2.7066	1.7759	2.3285	1.4744	5.5724	6.9944	6.054	1.40233	↑	1.72467	↑
Os10g0481500	0.2042	0.1951	0.0825	0.1706	0.0823	0.3429	0.7266	0.8354	0.4527	2.30138	↑	1.72008	↑
Os03g0132200	2.178	2.0896	2.1011	1.0697	1.0753	1.299	4.0603	3.7646	3.6021	1.09873	↑	1.7089	↑
Os01g0135600	0.74	0.7607	0.8041	0.5373	0.3086	0.3857	1.1503	1.3468	1.574	1.07906	↑	1.70127	↑
Os01g0152800	0	0	0	0.3058	0.0878	0.0439	0.4479	0.6774	0.3162	7.58655	↑	1.69801	↑
Os06g0711600	167.746	160.026	169.913	85.9253	93.6841	95.5141	304.242	305.353	292.345	1.11394	↑	1.69144	↑
Os12g0618800	36.8267	37.5708	34.4227	18.9454	21.7186	20.2466	66.9388	65.8028	66.6296	1.12922	↑	1.68972	↑
novel.1401	0	0	0	3.7113	2.0147	2.2379	9.6602	7.9507	8.0583	8.07161	↑	1.66459	↑
Os04g0154800	0.2645	0.1516	0.2404	0.1768	0.2399	0.3775	0.7582	0.7574	1.0395	2.21157	↑	1.66387	↑
Os03g0429000	5.5101	7.2731	7.1444	3.8546	4.7274	3.7448	12.0094	12.819	14.6466	1.2483	↑	1.66348	↑
Os03g0760000	0.123	0	0.1863	0.2158	0.0744	0.2479	0.766	0.6416	0.3347	2.75258	↑	1.65936	↑
Os05g0227800	4.3647	5.5124	4.2935	4.3765	2.2189	3.6653	12.1194	10.6374	10.0994	1.47058	↑	1.65684	↑
novel.2793	0	0	0	1.3022	0.1309	0.8725	2.6962	1.9926	2.7489	7.0595	↑	1.65561	↑
Os04g0604300	0	0.4268	0.0564	0.6531	0.7316	0.1407	1.1039	1.6562	2.0259	3.58269	↑	1.64243	↑
novel.518	4.5201	4.8634	5.0658	2.6697	2.8086	2.7143	7.2722	10.2985	8.3131	1.09857	↑	1.64021	↑
Os06g0129400	50.8472	51.4159	51.9879	27.8885	28.9953	26.9558	89.2086	84.5752	88.7496	1.02394	↑	1.62621	↑
Os04g0273100	0.3627	0.3639	0.6594	0.3182	0.4936	0.3198	1.1295	0.8348	1.5355	1.60636	↑	1.6196	↑
Os11g0545000	14.7397	13.9174	14.2133	18.1782	17.4974	20.6845	56.2764	59.7618	58.8884	2.28408	↑	1.61399	↑
Os09g0279500	50.7445	48.3124	50.3268	33.2196	33.3593	32.9015	99.2954	103.651	104.938	1.29943	↑	1.61004	↑
Os10g0521900	1.5645	1.2419	1.0211	1.086	1.0675	1.5361	3.4265	3.89	3.9787	1.80752	↑	1.59129	↑
novel.316	1.3656	0.1424	1.2038	2.2407	0.1502	0.7506	3.8292	4.1144	1.6517	2.06486	↑	1.58189	↑
Os03g0267000	1.4063	1.6125	0.6818	1.0576	1.701	0.992	4.0874	4.1428	3.0617	1.85482	↑	1.57806	↑
Os11g0178200	0	0	0	0.7421	0.4178	0.6464	1.6974	2.3013	1.4919	7.75253	↑	1.57655	↑
novel.1163	0.244	0.5596	0.5916	3.4257	1.1807	1.7214	4.9216	7.4886	6.7888	4.07005	↑	1.57419	↑
novel.2363	6.8864	6.0866	5.9991	3.884	2.7765	5.1324	12.7649	10.3899	12.3204	1.1568	↑	1.56435	↑
Os03g0727800	0.2546	0.1825	0.2315	0.5107	0.8855	0.3849	2.1146	1.2503	1.925	3.23556	↑	1.56151	↑
Os06g0133400	20.4212	13.863	13.1761	10.4928	9.0938	14.5382	34.9531	35.5416	31.5814	1.35268	↑	1.55743	↑
Os05g0519300	3.0754	2.8652	2.3763	6.1288	7.2073	8.6001	23.1674	19.6768	21.6676	3.20485	↑	1.53535	↑
Os12g0101800	13.9661	12.6477	10.2345	8.4527	8.2013	7.6216	22.1242	26.8039	22.1679	1.20317	↑	1.53011	↑
Os07g0226200	1.9147	0.7636	1.4126	1.586	1.5104	2.1812	5.5306	4.9049	5.0346	2.16144	↑	1.52818	↑
Os06g0652300	3.2426	3.9914	3.2366	3.0601	2.5378	3.3156	8.7683	8.7797	8.2477	1.55831	↑	1.51039	↑
Os05g0539700	111.577	113.437	124.409	97.7543	55.805	65.2375	221.47	212.066	194.885	1.10335	↑	1.50789	↑
Os11g0629566	1.9663	2.6031	1.6033	1.165	1.3189	1.2069	3.8171	3.5326	3.2431	1.03436	↑	1.50264	↑
Os02g0759400	4.0217	4.4797	4.6308	4.4646	4.8645	5.4712	11.7913	14.6332	16.0871	1.95451	↑	1.5026	↑
Os08g0185900	0	0	0	0.7283	0.4055	1.0135	2.2536	2.126	1.8247	7.75025	↑	1.5003	↑
Os01g0781000	35.3613	39.958	35.9547	20.2756	25.1417	21.3598	61.7985	60.6657	68.0973	1.03363	↑	1.4927	↑
Os01g0113000	0.2672	0.1992	0.1296	0.3349	0.1454	0.2693	0.7133	0.9676	0.4687	2.0893	↑	1.49169	↑
Os03g0360800	0.665	0.5447	0.3071	0.2858	0.8044	0.5744	1.0144	1.5937	2.1067	1.87969	↑	1.48954	↑
Os03g0576700	136.986	136.974	131.801	80.5506	101.889	100.777	262.179	268.438	274.085	1.24391	↑	1.48394	↑
Os10g0134700	0.0624	0.0358	0.0757	0.5946	0.302	0.692	1.5922	1.5708	1.3591	4.95884	↑	1.47976	↑
Os12g0592900	0.0875	0.1003	0	0.8773	1.2699	0.6172	2.6986	2.3626	2.5398	5.54814	↑	1.4498	↑
novel.2164	3.1449	3.3122	3.2753	2.1023	2.226	2.1128	6.2734	6.0049	5.5508	1.13044	↑	1.44979	↑
novel.1680	0.9945	0.5865	0.861	1.2536	1.0311	1.2313	3.0338	3.2437	3.4025	2.23602	↑	1.4396	↑
Os07g0566150	0.9051	1.1322	0.4987	2.0627	1.3934	2.4047	6.7356	5.1511	4.2796	2.91842	↑	1.43755	↑
Os12g0567700	144.236	137.83	140.679	78.3013	93.2757	93.3081	226.419	242.202	252.886	1.02757	↑	1.42387	↑
Os05g0557200	21.94	20.6948	21.6221	14.8232	14.7539	13.3972	39.5067	36.5165	40.7532	1.11805	↑	1.42283	↑
Os10g0396300	0.9761	0.5596	0.484	0.2224	0.4293	1.0284	0.8948	1.7428	1.932	1.41958	↑	1.41805	↑
Os01g0369200	0.2837	0.4554	0.1834	0.4552	0.2288	0.305	0.8751	1.0912	0.6863	1.77624	↑	1.39791	↑
Os03g0432100	0.0852	0.0977	0.0413	0.41	0.2061	0.4292	0.8287	1.0875	0.8861	3.88348	↑	1.39477	↑
Os03g0789800	1.1081	1.2706	1.3182	2.5103	1.5637	1.9645	5.9643	6.4986	3.5245	2.37054	↑	1.38287	↑
Os06g0552900	25.1463	26.7555	25.2615	20.5574	22.0586	25.7399	61.6791	62.9837	55.761	1.48175	↑	1.37896	↑
Os06g0321700	1.3053	1.3304	1.2305	0.9816	1.1841	0.8038	2.4518	2.9819	2.3682	1.2675	↑	1.37806	↑
Os03g0103900	1.7128	2.5342	2.6788	2.4931	2.6733	1.9488	6.6203	6.6465	5.3464	1.69194	↑	1.37022	↑
Os11g0119100	13.0303	13.9914	13.2546	11.1361	12.108	11.0446	27.5646	30.2544	31.403	1.40459	↑	1.36001	↑
Os05g0398800	0.3229	0.4558	0.3011	0.0498	0.3606	0.4005	0.5599	0.8843	0.661	1.21962	↑	1.3564	↑
Os08g0130000	0.7446	0.4879	0.4727	0.32	0.3431	0.536	1.2619	0.9575	0.9006	1.11734	↑	1.35552	↑
Os01g0939600	0.431	0.302	0.9578	0.5522	0.4634	0.7963	1.534	1.646	1.535	1.74965	↑	1.35448	↑
novel.1997	1.1298	1.1336	0.9415	0.8497	0.9395	0.7827	2.5131	1.8202	2.3061	1.30481	↑	1.35207	↑
Os11g0257800	2.5273	3.079	2.8718	2.0326	2.8022	2.255	6.1526	5.5904	6.5595	1.37034	↑	1.35133	↑
Os06g0617800	10.5841	12.071	11.7288	9.1534	6.7669	9.2373	21.5697	22.6888	20.3455	1.16785	↑	1.34083	↑
Os03g0815100	29.7235	30.6384	29.913	31.232	36.6977	41.1658	90.4836	95.8898	94.1158	1.89213	↑	1.34082	↑
novel.1694	2.3706	3.5337	3.7353	7.8441	3.4409	3.3445	11.2493	16.8771	9.4621	2.22932	↑	1.33893	↑
Os01g0603100	0.2855	0.1541	0.1832	0.2695	0.1422	0.1354	0.5978	0.3092	0.4876	1.40833	↑	1.32947	↑
Os03g0266900	3.7023	2.6533	1.2821	2.6516	3.1987	2.5317	6.8235	6.7355	7.6766	1.71519	↑	1.32525	↑
Os11g0707100	1.0592	1.6772	2.2008	3.8942	4.8197	4.7778	10.5312	11.0822	12.4454	3.06352	↑	1.31746	↑
Os08g0392700	0	0	0	1.0649	0.8832	1.1371	2.5198	2.8516	2.4085	7.82821	↑	1.31132	↑
Os01g0387133	2.954	3.4867	5.0546	3.3104	3.3628	3.8523	8.3486	8.958	9.1424	1.46883	↑	1.30897	↑
Os10g0382400	62.722	66.8006	69.592	68.2427	57.3597	58.1209	151.81	154.494	154.349	1.46776	↑	1.30745	↑
Os03g0659200	19.0035	21.8615	18.4265	16.7432	20.273	16.5759	43.6842	43.2106	47.4776	1.43736	↑	1.307	↑
Os07g0680600	7.3957	7.4201	7.3427	8.4017	9.3976	8.1861	21.9808	20.8598	22.2203	1.81035	↑	1.30434	↑
Os01g0679700	76.6974	66.3613	81.7671	49.8289	55.3221	66.21	132.517	148.124	148.619	1.18965	↑	1.30401	↑
Os11g0124900	0.249	0.4895	0.5605	0.4815	0.1936	0.3226	0.9495	1.3099	0.2366	1.20371	↑	1.29787	↑
Os02g0302200	6.4563	5.9514	4.5648	3.7763	6.5078	4.8158	11.3762	13.7519	12.4791	1.39864	↑	1.29586	↑
Os06g0528600	152.634	149.578	146.354	118.534	117.783	123.416	293.586	296.738	305.118	1.25343	↑	1.29547	↑
Os06g0536800	37.9106	34.1878	35.6476	21.7795	26.9258	28.2785	62.7399	62.9283	65.4354	1.08159	↑	1.29168	↑
Os10g0447400	0.3048	0.2912	0.1847	0.4584	0.6759	0.5631	1.145	1.3718	1.6589	2.66423	↑	1.28414	↑
Os01g0598900	32.7305	30.4675	29.9228	33.227	25.3055	31.2391	74.0347	74.4152	72.8966	1.50355	↑	1.28278	↑
Os06g0565300	1.9651	0.2504	0.6616	1.9704	0.3962	1.8703	4.4035	3.0821	3.0371	2.09156	↑	1.28233	↑
Os11g0248200	5.3618	5.2116	4.9063	3.7384	4.4668	3.9003	9.9835	10.3297	9.4916	1.19955	↑	1.28142	↑
Os03g0152000	1.0668	1.1417	0.862	1.961	2.2366	2.0067	4.3872	5.2377	5.6343	2.5657	↑	1.28076	↑
Os02g0128200	33.5637	29.7777	30.037	21.402	25.175	22.2335	55.1289	57.1557	56.9251	1.11212	↑	1.27713	↑
Os03g0178000	166.24	164.027	163.296	110.746	135.129	115.382	289.01	292.476	307.098	1.10477	↑	1.27534	↑
Os07g0141450	1.5862	1.7489	1.5528	1.5905	1.6235	2.1518	4.4149	4.1936	4.5751	1.68835	↑	1.27524	↑
novel.457	7.6497	7.3978	7.7576	7.4644	4.0779	4.4321	13.5618	14.0111	11.5087	1.03284	↑	1.27404	↑
Os09g0461500	0.5198	0.917	0.6785	1.2028	1.3059	1.088	2.609	2.6995	3.4339	2.31369	↑	1.26509	↑
Os02g0287000	76.6938	66.8322	72.9636	47.061	51.2684	53.5944	121.446	121.378	125.106	1.02063	↑	1.25525	↑
Os03g0337500	21.4046	20.9769	23.1101	25.9367	27.1287	26.6507	64.8798	61.9603	65.6111	1.81256	↑	1.25104	↑
novel.745	0.9858	1.2716	1.0455	1.2356	1.4905	1.2418	2.9237	3.1763	3.428	1.78799	↑	1.24785	↑
novel.183	2.2277	3.0383	2.9274	1.8105	2.184	2.2449	5.7863	5.2098	3.8857	1.12123	↑	1.23298	↑
Os01g0949300	39.4507	36.1123	37.034	26.3159	26.7998	31.8486	61.484	72.0937	67.9659	1.09496	↑	1.22567	↑
Os12g0569300	0.4467	0.9675	0.7821	0.7465	0.5403	1.1004	2.1786	1.6449	1.861	1.64206	↑	1.22537	↑
Os04g0610800	69.326	66.8304	63.2669	49.0049	54.866	52.7909	122.434	117.631	131.279	1.15282	↑	1.22404	↑
Os01g0905300	0.4424	0.1869	0.3387	0.0934	0.4225	0.4458	0.8563	0.8003	0.6196	1.47849	↑	1.22296	↑
Os11g0173366	0.724	0.6104	0.2839	1.0889	0.6181	0.2575	1.3641	1.4898	1.7513	1.75027	↑	1.2143	↑
novel.213	0.2049	0.2349	0	1.6434	2.2302	3.3032	3.8886	5.5323	7.4338	5.47129	↑	1.21087	↑
Os12g0111600	2.0867	0.8545	1.8969	0.5231	0.9916	2.0277	1.945	3.3847	2.9746	1.02957	↑	1.20388	↑
Os02g0255500	50.0365	50.2236	45.8996	47.528	50.5888	51.5976	114.329	113.999	121.408	1.5142	↑	1.20368	↑
Os02g0681000	28.4101	29.9589	35.3564	49.1304	33.1849	34.1156	93.1571	92.0394	84.4256	1.78252	↑	1.19486	↑
novel.2794	0.629	0.2061	0.2178	0.9911	0.9782	1.1772	3.1981	1.6545	2.3912	2.99942	↑	1.18258	↑
Os03g0167500	17.5336	17.9984	19.6071	12.4113	17.017	12.3683	31.2504	31.8472	33.0733	1.06051	↑	1.17954	↑
Os02g0258900	3.8539	3.689	4.0822	4.8388	3.3037	4.5929	9.7802	9.3172	9.9714	1.57954	↑	1.17077	↑
novel.2244	0.33	0.5045	0.3428	0.4097	0.4562	0.3959	0.9321	1.0609	0.8743	1.54337	↑	1.16611	↑
Os08g0535700	9.0158	8.0905	8.1719	6.6818	5.5949	8.9669	15.6715	15.1083	17.5425	1.18946	↑	1.16482	↑
Os06g0253100	10.0939	9.5269	8.7388	16.7308	19.4352	23.2499	42.8481	46.1039	46.0115	2.50329	↑	1.16264	↑
Os08g0410950	0.032	0	0	0.6091	0.7348	0.3222	1.9345	1.1774	0.6574	6.87319	↑	1.16067	↑
Os01g0175100	7.4085	6.7573	6.0543	4.2207	4.8879	5.9952	10.853	11.5049	11.8119	1.0096	↑	1.15702	↑
novel.2455	0.9769	1.099	0.8042	1.0534	1.0924	0.7801	2.4489	1.561	2.5637	1.44634	↑	1.15175	↑
Os03g0694000	3.971	2.8319	3.5217	3.4476	4.5689	5.0265	10.2836	9.6297	9.4303	1.75848	↑	1.14946	↑
Os03g0693900	1.3829	2.9209	1.1468	1.6785	2.3769	1.9803	4.3172	5.1816	4.0495	1.57204	↑	1.14919	↑
Os03g0843200	139.115	135.428	142.035	123.906	88.7883	125.379	238.334	269.738	247.369	1.11498	↑	1.14292	↑
Os05g0105600	7.8966	9.2861	9.3507	9.6999	4.6903	6.0648	15.6212	16.8074	12.8733	1.02966	↑	1.13154	↑
Os12g0136600	0.9521	0.3639	0.8243	0.5001	0.8226	0.7767	1.6136	1.5583	1.4807	1.36828	↑	1.13084	↑
Os10g0382600	26.2073	27.8594	27.6136	25.9164	27.034	23.576	56.4073	53.6287	59.734	1.3132	↑	1.12975	↑
Os01g0265400	1.3011	1.5524	1.7688	1.7513	1.2761	1.4175	3.0037	3.6258	3.1971	1.34887	↑	1.12508	↑
novel.671	5.6708	5.627	6.5428	6.1781	7.123	7.2531	14.5544	14.5237	16.29	1.60584	↑	1.1231	↑
Os01g0699600	0.4272	0.2261	0.0797	0.7908	0.7949	0.9272	2.0271	2.0167	1.5103	3.13394	↑	1.12246	↑
Os01g0693800	27.1305	29.3071	26.2179	25.5756	31.3909	27.0232	59.2762	61.171	64.4897	1.41839	↑	1.11694	↑
Os04g0559400	18.4208	18.8487	23.7953	20.4307	14.7876	19.4509	40.0802	42.3488	37.6668	1.23432	↑	1.11659	↑
Os01g0828100	36.9016	38.4595	41.4078	45.0502	46.4416	45.5894	100.99	89.9032	108.761	1.61817	↑	1.10853	↑
Os05g0565400	8.9984	7.9773	9.1392	10.5265	11.6401	9.8655	20.9053	23.7268	24.7405	1.66556	↑	1.09592	↑
Os03g0775600	44.9314	43.1336	42.2552	42.5102	43.7908	43.927	93.1288	93.1563	95.0974	1.366	↑	1.09097	↑
Os09g0123500	1.2845	1.0474	0.8304	1.7746	1.0358	1.2657	3.2171	2.5578	3.0038	1.7203	↑	1.08567	↑
Os03g0781000	6.8162	7.403	6.0257	9.6767	5.959	7.2768	15.9056	16.9541	16.3254	1.53549	↑	1.08422	↑
Os11g0642800	28.6622	25.5971	27.3658	42.6569	32.6263	38.1382	79.6414	79.0241	83.9409	1.82698	↑	1.07938	↑
Os04g0635700	18.3676	15.282	14.8642	10.893	14.8339	14.7285	26.7724	31.3438	28.5151	1.08869	↑	1.07744	↑
Os01g0662700	7.243	5.9656	8.7376	6.001	8.0617	7.8129	15.3698	15.5271	15.9171	1.35135	↑	1.07733	↑
Os08g0232700	5.0355	5.459	5.6871	10.8326	12.9568	10.956	25.5514	23.9089	24.7499	2.45686	↑	1.07414	↑
novel.914	0	0	0.0729	1.266	0.8	0.6665	1.8545	1.9926	1.9635	6.58858	↑	1.06883	↑
Os01g0175850	0.4036	0.3471	0.6115	0.6071	1.1392	0.9491	2.1947	1.1561	2.3597	2.33433	↑	1.067	↑
Os06g0228900	0.6061	0.728	0.5597	0.5209	0.5236	0.5526	0.8559	1.3461	1.1868	1.09519	↑	1.06537	↑
Os03g0609500	1.2175	2.0165	1.6397	1.4017	1.7999	1.7268	3.2632	3.5978	3.5452	1.35816	↑	1.06	↑
Os02g0605900	4.3356	3.9771	4.884	7.1091	8.6992	7.4017	15.4303	14.9636	18.3849	2.14501	↑	1.05331	↑
Os05g0101200	94.16	96.865	93.8828	79.5545	78.1409	72.7166	160.106	162.39	158.097	1.01067	↑	1.04013	↑
novel.1725	0.4825	0.5532	0.6911	0.7037	0.4775	0.9282	1.4049	1.346	1.6446	1.61279	↑	1.03414	↑
Os03g0594900	0.2543	0.8423	1.0958	0.6516	0.9569	0.4555	1.0055	2.1155	1.1277	1.22549	↑	1.02468	↑
Os07g0658000	5.9992	8.7495	5.8681	4.749	6.238	6.2046	11.9241	11.7563	11.7117	1.03771	↑	1.02217	↑
Os07g0609550	0	0	0	0.579	0.898	0.7481	2.0061	1.0632	1.4966	7.74697	↑	1.02069	↑
Os02g0596000	39.2504	37.8822	32.9622	25.7836	32.1484	34.3293	63.0122	62.0157	64.5928	1.0388	↑	1.01752	↑
Os03g0719400	2.6633	2.1813	2.6959	2.4944	3.1506	2.3004	6.4926	4.239	5.5222	1.36422	↑	1.0147	↑
Os02g0110600	1.0467	1.2482	1.5224	1.2805	1.5193	1.0759	2.8064	2.2613	2.836	1.31404	↑	1.01185	↑
Os04g0555300	99.4736	100.272	100.481	123.277	137.824	130.035	267.996	261.509	270.082	1.66976	↑	1.00963	↑
Os02g0513800	0.802	0.8747	0.8772	1.0591	0.6152	1.0645	1.9957	1.5367	2.0347	1.38351	↑	1.00086	↑
Os09g0483500	4.5257	4.2997	5.0152	4.0841	3.9101	3.2576	1.9175	1.6665	2.1114	-1.02301	↓	-1.00051	↓
Os07g0455100	6.6929	6.8697	7.1744	6.9274	4.5918	4.9496	2.7747	2.893	2.6549	-1.06029	↓	-1.00237	↓
Os07g0421000	3.5466	3.6563	3.9437	2.5122	2.204	3.2133	1.2738	1.3579	1.3774	-1.21789	↓	-1.00483	↓
Os06g0654400	4.9555	4.0494	4.0732	2.6843	2.7559	3.0422	1.3515	1.678	1.2401	-1.36264	↓	-1.01195	↓
Os01g0566200	4.1541	4.234	4.2357	2.5785	3.1903	3.9868	1.9556	1.0522	1.8343	-1.12345	↓	-1.03029	↓
Os03g0231700	1.1934	1.6638	1.7423	1.1286	1.181	1.3529	0.4505	0.7824	0.5741	-1.08952	↓	-1.04143	↓
Os01g0850100	17.9626	20.0595	20.1353	16.7956	16.0287	15.436	8.9552	7.0677	7.7308	-1.03367	↓	-1.04236	↓
Os07g0252400	3.1511	2.942	3.2155	2.5976	2.3351	2.3596	0.9309	1.4218	1.2353	-1.12035	↓	-1.04339	↓
Os08g0464950	3.7666	4.3189	4.393	2.1378	1.7622	3.1869	1.5176	0.7851	1.1175	-1.60686	↓	-1.07069	↓
Os05g0118800	10.0598	6.9012	4.6896	5.8625	5.096	6.9316	2.958	2.6385	3.0159	-1.08017	↓	-1.07483	↓
Os09g0519100	3.6946	3.2311	3.4913	1.6953	2.1208	3.0921	1.3372	1.0761	0.9089	-1.39306	↓	-1.07862	↓
novel.1295	2.8592	3.4713	3.4315	2.0518	3.0515	2.0621	0.7981	1.1698	1.4579	-1.25245	↓	-1.08527	↓
Os04g0347900	2.4131	2.5426	2.1343	1.2861	1.2885	1.5992	0.7737	1.0407	0.1841	-1.57511	↓	-1.08758	↓
Os08g0519600	3.2971	3.3935	3.3552	2.7644	2.0417	1.9164	1.1748	0.9531	1.0616	-1.39782	↓	-1.09343	↓
Os10g0159800	16.8519	16.4992	15.5676	13.7986	14.5721	14.5976	6.5016	6.4011	7.4464	-1.00945	↓	-1.09838	↓
Os07g0181000	28.6995	24.8939	26.7361	19.4639	20.3903	22.1821	9.6687	10.0324	9.4645	-1.20654	↓	-1.10976	↓
Os01g0818600	67.6419	68.4461	62.4663	54.1868	54.9092	57.5531	27.1872	26.1976	24.5662	-1.09313	↓	-1.11708	↓
Os06g0701700	3.2368	3.5274	3.599	2.4409	1.5208	2.2374	0.952	0.7552	1.1648	-1.59235	↓	-1.1275	↓
Os04g0478600	4.3539	5.7276	5.1544	4.0272	3.6334	4.7956	2.4424	1.9471	1.388	-1.14058	↓	-1.12946	↓
Os04g0410300	8.2504	8.4949	8.4352	7.935	6.1777	8.5403	2.9962	3.789	3.6658	-1.01265	↓	-1.1362	↓
Os03g0140900	1.9134	1.9546	2.0661	1.9534	1.7253	1.5075	0.9905	0.7259	0.6732	-1.0543	↓	-1.13662	↓
Os07g0684800	72.5133	75.5905	78.5473	24.8828	31.3328	28.0534	12.6221	12.4291	13.8195	-2.28659	↓	-1.13844	↓
Os05g0123100	5.093	5.4548	5.0537	5.0226	4.9757	4.1735	2.2906	2.1296	2.0985	-1.00233	↓	-1.13979	↓
novel.411	1.9566	1.9376	1.5092	1.2262	1.1564	1.7701	0.4748	0.6277	0.8068	-1.24679	↓	-1.14149	↓
Os02g0697600	3.5604	3.6235	3.8303	2.4504	2.1406	3.227	1.0997	1.3964	1.0957	-1.36071	↓	-1.14361	↓
novel.394	5.4005	6.2769	4.4035	4.2828	4.1866	4.8238	1.9803	2.4105	1.6924	-1.14826	↓	-1.14939	↓
Os06g0675600	3.0726	2.4939	4.1844	3.0809	2.5055	3.1659	1.3925	1.356	1.2527	-1.02652	↓	-1.14948	↓
Os01g0815400	59.6677	52.4805	56.3457	45.8324	51.4481	50.5897	21.3208	23.7515	22.3899	-1.06545	↓	-1.15357	↓
Os03g0708900	6.9006	8.0455	7.0636	5.2039	4.1734	4.8502	2.6485	1.8862	1.9288	-1.50969	↓	-1.15735	↓
Os10g0197000	2.5402	2.5043	3.0788	1.1188	1.6368	1.6029	0.5351	0.6411	0.804	-1.77862	↓	-1.15906	↓
Os06g0127200	6.3616	6.22	6.7542	6.354	2.7737	4.8204	2.5741	1.9673	1.7596	-1.36032	↓	-1.16139	↓
Os01g0642900	5.0599	6.5505	5.0118	4.1461	4.6725	5.2086	2.6463	1.7364	1.9742	-1.12822	↓	-1.16195	↓
Os05g0298900	4.0908	5.4062	6.3028	2.8504	4.361	3.4237	1.3983	1.8723	1.5095	-1.46517	↓	-1.17545	↓
Os06g0144000	5.8193	7.3183	8.1453	4.8562	4.4504	4.994	1.8706	1.9816	2.4521	-1.49531	↓	-1.20105	↓
Os11g0137100	7.9924	8.5171	7.8263	7.946	4.6971	7.0075	2.8659	3.2147	2.5669	-1.23713	↓	-1.20193	↓
Os04g0530000	2.5305	2.2502	1.1893	1.9159	1.1244	2.1857	0.9802	0.4437	0.8745	-1.12407	↓	-1.2026	↓
Os02g0185200	5.2372	3.6508	4.7247	4.7441	3.3473	3.2985	1.6592	1.6071	1.7276	-1.19243	↓	-1.2075	↓
Os12g0104200	19.2725	17.9438	17.1852	14.2169	14.5458	13.6531	5.3576	6.8326	6.3516	-1.29857	↓	-1.21428	↓
Os05g0239151	2.5807	3.0307	3.1532	0.9599	1.2839	0.6082	0.3457	0.4087	0.4783	-2.57204	↓	-1.2294	↓
Os02g0187300	40.7199	41.568	39.6073	28.1584	33.196	26.4985	9.2374	13.7882	14.8218	-1.43183	↓	-1.23567	↓
Os01g0203800	1.7578	1.9122	1.5843	1.288	1.2267	2.0894	0.909	0.6639	0.4089	-1.15096	↓	-1.23832	↓
Os02g0189700	5.5627	3.0681	3.7552	2.4005	4.6844	4.967	1.7542	2.5929	0.8517	-1.00458	↓	-1.24054	↓
Os03g0708700	8.5376	9.7353	9.2014	7.1141	5.9501	6.5301	2.7215	2.8449	2.8319	-1.45261	↓	-1.2417	↓
Os01g0829000	4.3493	5.3992	6.1428	4.7574	5.3477	5.0348	1.8336	2.3825	2.2607	-1.03549	↓	-1.24581	↓
Os08g0332600	2.5845	2.6107	1.7652	1.8099	1.6623	1.9017	1.022	0.705	0.5706	-1.34486	↓	-1.246	↓
Os01g0253600	21.5315	20.207	19.7806	15.4014	17.3349	14.5803	6.9959	5.8918	7.2986	-1.35147	↓	-1.24859	↓
Os04g0587300	3.3501	3.9566	2.5581	2.3514	1.9451	2.3294	1.3513	0.9047	0.5673	-1.54943	↓	-1.25109	↓
Os02g0757700	8.0199	8.4466	7.9564	4.259	4.8144	4.5797	2.22	1.7136	1.8323	-1.82516	↓	-1.26365	↓
Os02g0820400	4.0365	3.9042	3.8606	3.2764	3.1553	3.5695	1.2379	1.146	1.8267	-1.22988	↓	-1.2668	↓
Os06g0326500	9.9566	8.8043	9.5111	7.3607	5.9706	5.3568	2.6526	2.7446	2.4494	-1.59411	↓	-1.27103	↓
Os03g0650400	3.7768	4.1964	3.8687	3.368	3.6384	3.8227	1.6058	1.3538	1.5564	-1.1331	↓	-1.28184	↓
Os01g0738800	25.6027	27.7259	28.4456	19.432	20.2154	21.8585	9.2807	9.3842	6.8816	-1.42155	↓	-1.28891	↓
Os03g0303100	10.469	10.9886	10.8488	4.8839	5.5472	4.4303	1.726	1.8635	2.5631	-2.13555	↓	-1.29163	↓
Os02g0173600	1.9913	1.1592	1.0397	1.1366	1.0005	1.8832	0.6542	0.4889	0.5188	-1.08528	↓	-1.29568	↓
novel.392	1.505	1.8875	1.4536	1.1082	1.9911	1.2323	0.6416	0.4041	0.7395	-1.1816	↓	-1.29897	↓
novel.2965	2.7645	3.1956	3.0238	2.3437	2.9089	2.7179	1.2265	1.3242	0.734	-1.19539	↓	-1.30178	↓
Os08g0200500	13.5944	14.2816	13.1172	8.4147	12.034	10.4084	3.9643	4.6611	3.904	-1.45472	↓	-1.32339	↓
Os03g0812000	10.5536	10.3033	12.6453	8.254	7.2215	7.4445	3.1121	3.6272	2.4436	-1.61089	↓	-1.34033	↓
Os01g0826000	13.9703	15.1289	11.4228	10.6727	6.5715	13.296	3.6829	4.355	4.1573	-1.47802	↓	-1.34398	↓
Os02g0211800	1.1347	1.1565	0.7831	1.0587	1.0865	0.4447	0.3365	0.3675	0.324	-1.32754	↓	-1.35207	↓
Os12g0425600	1.575	1.361	0.9683	0.7095	0.5798	0.6671	0.1896	0.1681	0.4141	-2.08456	↓	-1.35872	↓
Os05g0449900	7.7708	7.6168	6.593	7.1885	6.8524	8.4117	2.9143	3.1999	2.759	-1.05449	↓	-1.36019	↓
Os04g0593700	2.1119	2.351	2.2366	1.3363	1.6864	1.2191	0.3892	0.4782	0.7936	-1.75439	↓	-1.37167	↓
Os12g0433500	1.1616	1.0932	1.3946	1.1537	1.0604	0.8724	0.455	0.2959	0.4506	-1.34309	↓	-1.37855	↓
Os09g0280500	2.9383	2.6788	2.5397	2.6323	3.2919	2.3542	0.8857	1.1825	1.1361	-1.09425	↓	-1.39018	↓
Os02g0567800	1.9897	1.6427	2.0258	1.5562	0.9146	1.6442	0.4249	0.6838	0.4813	-1.57774	↓	-1.39336	↓
Os09g0347800	2.2327	2.3525	2.4136	1.9664	2.2262	2.4932	1.1096	0.8888	0.5839	-1.1813	↓	-1.3941	↓
Os07g0640401	2.7705	2.7797	2.9383	1.7362	2.4086	1.8322	0.5136	0.5314	1.2566	-1.62445	↓	-1.39472	↓
Os08g0192400	7.5642	6.152	7.8356	9.3484	5.8514	7.7998	1.9304	3.4008	3.4575	-1.03886	↓	-1.4052	↓
novel.737	2.198	2.5645	1.7761	1.5853	1.4926	1.8264	0.6405	0.568	0.653	-1.55679	↓	-1.41759	↓
Os06g0557700	1.5637	2.064	1.8071	2.1877	1.7154	1.7773	0.8628	0.3348	0.9456	-1.08104	↓	-1.42171	↓
Os06g0244200	7.3918	6.8705	5.7692	3.1444	4.0641	5.3609	1.3287	1.6497	1.761	-1.82615	↓	-1.42921	↓
Os11g0503400	3.5197	2.5153	3.1549	3.3978	3.4256	2.689	1.0876	1.286	1.2078	-1.10588	↓	-1.42925	↓
novel.2208	6.7818	6.3235	4.8777	2.8396	3.8762	4.1305	0.7957	2.1954	1.0817	-1.89336	↓	-1.43843	↓
Os03g0622600	2.8786	3.7861	3.5916	3.6504	1.9458	4.3512	0.904	1.2471	1.5361	-1.21689	↓	-1.45107	↓
Os08g0224800	29.1051	29.6151	30.0435	29.679	28.5035	31.112	9.874	11.2699	11.9232	-1.16802	↓	-1.45287	↓
Os03g0159150	1.1622	0.4846	0.9178	1.1301	0.7881	0.6921	0.1462	0.5836	0.2343	-1.16365	↓	-1.45858	↓
Os01g0354700	3.7077	3.4737	2.9046	4.3524	1.4767	2.096	0.4291	1.332	1.1485	-1.54184	↓	-1.45869	↓
Os01g0606050	8.4219	9.7642	8.8467	7.4125	6.3385	8.4869	2.4423	3.6756	2.0373	-1.47413	↓	-1.46971	↓
Os01g0346600	14.3351	13.6781	15.8139	3.1602	3.9761	3.2443	1.6081	0.9151	1.2707	-3.27008	↓	-1.47151	↓
Os04g0680400	81.0414	75.0188	75.2653	29.0833	31.8194	29.4138	9.9156	12.543	10.4582	-2.55821	↓	-1.47802	↓
Os02g0575700	83.4252	80.098	75.6646	28.4645	30.0623	28.9309	11.3678	9.9757	10.2871	-2.66249	↓	-1.48828	↓
Os02g0651900	5.429	4.4633	4.4075	3.3381	2.6019	3.5096	1.3975	1.0059	0.9912	-1.81977	↓	-1.49649	↓
Os04g0647425	0.8468	1.3798	1.3505	1.0278	1.3477	1.0779	0.3701	0.2735	0.593	-1.2683	↓	-1.49949	↓
Os03g0247900	4.3459	3.386	3.9843	3.2961	4.0773	4.1829	1.2889	1.6072	1.2467	-1.2464	↓	-1.50226	↓
Os02g0231600	7.3543	7.8864	7.4702	8.628	8.3913	8.1312	3.2143	3.1796	2.5929	-1.08115	↓	-1.50517	↓
novel.290	4.2618	4.7793	5.0519	2.1601	2.5491	3.6811	0.8889	1.2647	0.8497	-1.97426	↓	-1.50575	↓
Os02g0802700	20.5724	20.1803	19.6605	11.4911	14.2528	13.1116	4.8044	4.7066	4.3512	-1.86787	↓	-1.50921	↓
novel.1809	1.7865	0.9559	1.2511	1.7117	1.0564	1.2802	0.3768	0.6335	0.4322	-1.22099	↓	-1.5094	↓
Os05g0349000	3.2365	3.7233	3.7035	3.1172	2.5111	2.9504	1.0104	0.9801	1.0044	-1.57395	↓	-1.53742	↓
Os07g0515700	6.077	6.2713	6.4228	5.8497	5.6746	6.3934	1.8167	2.6257	1.8229	-1.32794	↓	-1.53764	↓
Os03g0370800	2.5252	2.7921	2.8421	2.6225	1.8545	3.7262	0.9629	1.3284	0.5454	-1.26913	↓	-1.5555	↓
Os07g0294800	18.2009	16.5795	18.4477	20.5073	21.9002	22.3675	7.4858	6.5777	8.1691	-1.00264	↓	-1.56286	↓
Os08g0422300	12.4297	12.7096	10.2507	5.5249	7.3623	8.0706	2.5843	1.8088	2.7898	-2.04392	↓	-1.56513	↓
Os01g0763100	2.6835	2.6525	1.7384	1.9484	2.7422	2.1913	0.3842	1.1926	0.7834	-1.33396	↓	-1.56808	↓
Os01g0764700	4.9904	5.353	5.7559	5.1249	3.5049	4.7044	1.0981	1.7784	1.655	-1.57267	↓	-1.57662	↓
Os08g0108200	4.7463	3.883	4.2338	4.1709	5.6765	4.6486	1.55	1.7347	1.6448	-1.12973	↓	-1.57795	↓
Os04g0269100	4.7076	4.3858	3.2095	0.8851	2.2065	1.5418	0.2792	0.3612	0.9253	-2.72	↓	-1.58641	↓
Os11g0657300	4.9783	4.8375	4.1931	3.5534	5.4092	4.3365	1.001	2.6928	0.8165	-1.38531	↓	-1.58727	↓
Os02g0550400	4.0579	3.118	2.7888	3.3558	3.4915	3.5834	0.6452	1.2324	1.6192	-1.25853	↓	-1.59679	↓
Os02g0119600	3.8571	4.2169	3.9139	4.1373	4.9909	4.5196	1.2769	1.9818	1.3019	-1.13959	↓	-1.60381	↓
Os06g0650100	30.6357	28.5414	28.8642	23.6386	27.1406	30.8721	8.5891	9.8417	8.6123	-1.44805	↓	-1.61609	↓
Os04g0639200	203.007	186.573	189.98	125.923	144.394	147.792	44.7514	44.7016	48.4961	-1.8147	↓	-1.62142	↓
novel.1294	2.5689	1.7674	1.7371	1.2744	0.6542	0.9537	0.3208	0.3983	0.2289	-2.42927	↓	-1.62402	↓
Os04g0195100	1.1926	1.2272	1.5567	0.8585	0.8137	0.7087	0.2539	0.1877	0.3329	-2.0996	↓	-1.63761	↓
Os04g0507000	7.3321	7.0393	7.6683	11.3705	6.9393	8.2126	2.8305	2.5667	3.129	-1.1129	↓	-1.65214	↓
Os08g0344600	21.1523	21.563	19.8729	13.3656	16.7666	13.401	3.8234	5.9532	4.201	-1.90867	↓	-1.66268	↓
Os08g0156600	41.1032	41.2139	38.6627	27.7317	32.9773	30.6907	9.4152	9.7685	9.9166	-1.79981	↓	-1.67327	↓
Os01g0230200	7.0232	8.2471	5.8801	6.024	6.3798	6.1679	2.3423	1.8003	1.7399	-1.58987	↓	-1.67871	↓
Os05g0524300	8.0489	6.7772	6.8726	6.2637	8.2245	6.9246	2.3943	2.0644	2.2667	-1.43503	↓	-1.69224	↓
Os03g0783800	0.7659	1.1555	1.4657	1.0509	0.3901	0.8937	0.1913	0.1979	0.3413	-1.94962	↓	-1.6928	↓
Os02g0623932	2.9633	1.6504	1.8471	2.6317	1.7409	2.4742	0.8035	0.3118	1.024	-1.34096	↓	-1.69362	↓
Os06g0109600	14.7743	16.3883	15.3768	21.0537	16.0738	22.292	7.0489	5.8643	5.5843	-1.07375	↓	-1.7022	↓
Os01g0744000	0.5261	0.5343	1.0749	0.8139	0.2545	0.3484	0.214	0.0923	0.1273	-2.0355	↓	-1.72005	↓
Os03g0817900	5.2804	5.3225	5.8047	7.0184	7.3376	7.2268	1.3985	3.0146	2.1388	-1.06931	↓	-1.74205	↓
Os05g0111200	27.0373	26.409	22.7139	20.0816	21.4563	28.9038	7.2975	6.1458	7.8728	-1.58129	↓	-1.74461	↓
Os06g0488200	1.2047	1.3814	1.2992	1.5409	1.1245	1.4052	0.3038	0.4774	0.4475	-1.40476	↓	-1.74771	↓
Os08g0203700	2.5249	2.7312	2.7138	3.4393	2.6074	2.7604	1.1021	0.7309	0.8211	-1.32787	↓	-1.74812	↓
Os06g0671700	9.3868	9.1568	11.6603	12.7368	9.9418	12.33	2.9917	4.3566	3.1632	-1.26634	↓	-1.75613	↓
Os08g0519750	2.1184	1.8623	2.9956	1.9825	2.1353	2.7752	0.8377	0.3467	0.8541	-1.51223	↓	-1.7755	↓
Os05g0552200	7.333	8.8754	7.3572	8.0063	10.693	9.5244	2.7065	2.8503	2.7101	-1.25442	↓	-1.79349	↓
Os10g0154700	3.2865	3.7685	3.9181	3.5655	3.5843	2.6604	0.8309	0.9259	1.1078	-1.67921	↓	-1.79489	↓
Os04g0555900	7.7431	7.5782	6.0671	8.4306	11.8729	10.1674	2.8764	3.1681	2.838	-1.01422	↓	-1.80118	↓
Os02g0724850	1.2336	1.8708	0.9647	0.9576	1.4922	1.7645	0.2833	0.2442	0.6739	-1.50124	↓	-1.83036	↓
Os04g0650300	4.3735	5.5482	3.0452	5.6915	2.7013	5.4387	1.2143	1.3706	1.3506	-1.46598	↓	-1.83175	↓
Os07g0240400	2.0007	3.0363	1.3551	3.5992	2.4912	2.6685	0.8377	0.7223	0.9253	-1.10663	↓	-1.83498	↓
Os04g0682600	1.7104	1.5155	1.6962	1.741	2.8525	1.8281	0.7378	0.668	0.4075	-1.1854	↓	-1.84778	↓
Os06g0567000	38.7201	30.8732	32.6345	37.9272	34.2405	48.6097	12.5452	11.6822	9.7404	-1.33554	↓	-1.85036	↓
Os01g0712700	23.0604	21.9102	21.8417	20.8685	23.4198	22.873	5.7639	6.7204	6.3152	-1.57431	↓	-1.85841	↓
Os07g0557100	14.541	15.0772	14.5733	17.6685	18.3048	18.0554	4.9538	5.0892	5.0506	-1.29345	↓	-1.86033	↓
Os01g0280400	4.4468	3.8553	3.3193	6.8514	5.4444	4.5631	1.4475	1.531	1.6726	-1.06804	↓	-1.87599	↓
Os04g0650000	198.486	196.858	188.032	197.837	233.626	231.216	60.5918	60.0377	62.3204	-1.41675	↓	-1.87936	↓
Os02g0202200	20.8106	24.3057	20.5819	13.8465	16.5629	13.526	3.0287	4.6056	4.4447	-2.18792	↓	-1.88494	↓
Os04g0586000	23.7728	23.9876	23.1865	12.0025	15.7644	14.3174	3.8488	3.433	4.1947	-2.37122	↓	-1.89576	↓
Os03g0327800	20.0585	20.7894	18.5555	13.6418	15.1723	14.1887	3.9107	3.9092	3.8858	-2.08749	↓	-1.89816	↓
Os07g0134400	5.45	6.7196	6.3926	7.3745	8.1871	8.4449	1.8423	2.4097	2.2682	-1.25175	↓	-1.90188	↓
novel.1118	1.8757	2.8086	2.4874	2.3675	2.0819	2.2904	0.3927	0.8668	0.5338	-1.74364	↓	-1.93263	↓
Os09g0484200	12.1988	8.9475	9.5178	5.6949	5.9738	6.9677	1.6991	1.8793	1.3739	-2.3778	↓	-1.93368	↓
Os01g0151400	24.5066	25.6431	26.5261	11.0556	13.2359	11.6351	2.7395	3.1919	3.5479	-2.75945	↓	-1.94372	↓
Os01g0369700	6.2434	5.6518	5.3768	7.029	8.5455	9.2166	2.6638	1.6134	2.2522	-1.14705	↓	-1.94469	↓
Os04g0665400	7.7316	8.1209	9.4068	6.0658	7.353	4.9364	2.1005	0.9418	1.7846	-2.12695	↓	-1.94686	↓
Os08g0430600	7.7826	9.5057	10.6119	13.3169	13.6087	14.1508	3.5124	3.9457	3.3253	-1.1125	↓	-1.95054	↓
Os02g0258800	22.795	24.0395	22.8236	26.2199	27.2032	31.0376	6.964	7.6734	7.3769	-1.40568	↓	-1.96075	↓
Os01g0170600	131.501	127.409	120.743	139.167	149.66	145.37	38.4113	37.5656	37.1882	-1.49031	↓	-1.96161	↓
Os05g0444200	2.6948	2.6021	1.8222	2.1332	2.2302	3.0015	0.3365	0.6616	0.8921	-1.66024	↓	-1.98303	↓
Os09g0565300	4.447	4.294	5.3332	4.811	5.5771	4.8587	1.0551	1.2641	1.5853	-1.59209	↓	-1.98583	↓
Os09g0494200	2.4132	2.3571	2.5638	1.8222	3.0631	3.0322	0.4595	0.5485	1.009	-1.60476	↓	-1.9946	↓
Os05g0182600	2.7646	3.8361	3.0837	3.4952	3.344	2.6648	0.9506	0.7869	0.6785	-1.74446	↓	-1.99529	↓
Os08g0481100	6.2896	7.8879	7.9976	5.0396	3.3963	4.3008	1.3657	0.8616	0.9849	-2.52664	↓	-2.00437	↓
Os01g0664200	0.8708	1.5453	0.9298	1.2474	1.0283	1.2954	0.3936	0.1527	0.3511	-1.63653	↓	-2.00893	↓
novel.712	1.4204	1.3185	1.0248	1.0512	1.3909	1.1247	0.2808	0.2076	0.4091	-1.81301	↓	-2.00926	↓
Os09g0298100	7.0686	7.4972	6.2726	9.0114	7.7865	7.2503	1.8568	2.1691	1.9542	-1.54612	↓	-2.02734	↓
Os02g0663300	0.2816	0.4205	0.3651	0.7945	0.4436	0.4355	0.1398	0.1768	0.095	-1.11606	↓	-2.04133	↓
novel.2661	4.1967	5.6141	5.9713	8.9345	9.0122	8.9179	2.0925	1.9411	2.5012	-1.01119	↓	-2.05892	↓
Os03g0819600	19.1298	17.5089	21.7414	27.2068	27.8765	31.4617	7.0035	7.2464	6.7972	-1.21488	↓	-2.06062	↓
Os06g0621800	2.1526	2.008	2.3216	1.7377	1.4563	1.728	0.4328	0.403	0.353	-2.18996	↓	-2.06942	↓
Os01g0700100	50.7271	48.5696	49.5718	71.6052	80.2014	72.9153	17.9722	17.2784	19.0503	-1.1987	↓	-2.07051	↓
Os04g0164900	3.4808	3.3595	4.0368	6.3526	3.8468	5.4255	1.1586	1.6598	0.9087	-1.28997	↓	-2.08681	↓
Os01g0203900	0.7407	0.4853	0.6092	0.3713	0.6399	0.7997	0.0941	0.1948	0.128	-1.88854	↓	-2.14486	↓
Os07g0640600	7.562	10.8385	7.8925	10.3204	9.909	5.9269	1.9935	2.8362	1.0163	-1.91428	↓	-2.18365	↓
Os08g0520900	1.768	2.1412	1.3002	3.8245	3.1478	2.7426	0.5892	0.634	0.9131	-1.03043	↓	-2.20293	↓
Os04g0650700	155.19	157.576	149.584	124.508	140.712	135.203	28.2517	29.5909	29.2835	-2.15164	↓	-2.22251	↓
Os03g0261800	22.3157	24.7075	24.5259	13.7086	17.4656	16.947	3.8785	3.1313	3.4151	-2.52068	↓	-2.22872	↓
Os01g0174000	6.2364	3.1091	3.878	6.9601	7.0842	10.0553	1.0937	1.7307	2.3613	-1.09946	↓	-2.23683	↓
Os10g0180000	32.1033	33.0773	32.2986	44.0462	50.9573	57.8232	11.2493	10.9382	10.5365	-1.31827	↓	-2.24543	↓
Os04g0480500	0.6762	0.827	0.8196	1.6423	1.4177	1.4688	0.1604	0.3504	0.4544	-1.00864	↓	-2.24998	↓
Os01g0916700	1.3916	1.8858	1.6867	1.3954	2.4484	1.2112	0.3752	0.3106	0.3826	-1.95614	↓	-2.26274	↓
Os04g0671200	2.8935	2.8555	2.2997	5.3508	5.5368	4.2543	0.8722	0.8443	1.463	-1.08408	↓	-2.27037	↓
Os01g0898900	13.0217	12.6789	13.0201	18.3816	12.6122	14.9793	3.1931	2.8574	3.4609	-1.76847	↓	-2.28945	↓
novel.1851	0.8607	1.1946	1.0706	1.8849	2.2739	2.0085	0.3762	0.3058	0.5753	-1.05274	↓	-2.31345	↓
Os01g0275950	18.2588	21.9772	20.7244	33.3286	26.0509	26.6338	5.9238	6.315	5.2466	-1.54433	↓	-2.31733	↓
Os10g0510000	0.8367	1.0393	0.8451	2.4819	0.8855	1.2296	0.2895	0.214	0.4217	-1.29719	↓	-2.32452	↓
Os01g0275900	30.2501	31.2313	31.0077	48.4562	39.7557	40.3875	10.0482	8.1536	7.4968	-1.59078	↓	-2.34194	↓
Os01g0832900	2.1066	1.6104	2.0382	3.6132	1.5646	2.067	0.57	0.4537	0.4023	-1.7572	↓	-2.35876	↓
Os05g0455400	31.8674	29.7685	32.8599	44.83	56.5723	48.9689	10.1566	8.4654	11.1223	-1.41033	↓	-2.36007	↓
Os10g0317900	2.008	2.527	2.4338	2.9955	3.0212	2.6651	0.6682	0.4208	0.622	-1.76536	↓	-2.36113	↓
Os03g0571800	4.3669	3.5051	3.2816	6.6556	7.5006	6.3369	1.0361	1.2865	1.6902	-1.22212	↓	-2.37276	↓
Os08g0185300	10.5242	8.6099	10.1043	3.972	9.2255	6.3752	1.0521	1.6692	1.0727	-2.69353	↓	-2.3955	↓
novel.2593	7.2963	7.5295	6.6666	10.4674	8.0107	10.9157	1.7977	1.7912	1.9008	-1.7133	↓	-2.43984	↓
Os08g0508700	7.2668	8.0742	7.592	3.6329	2.575	2.7023	0.4371	0.8543	0.3466	-3.55541	↓	-2.46507	↓
Os03g0724300	0.9344	1.1417	1.2625	1.7049	1.9825	2.1147	0.4906	0.2444	0.315	-1.40701	↓	-2.48504	↓
Os06g0102100	11.312	12.0843	10.2439	14.9596	16.0825	17.9947	2.7206	2.9098	3.0855	-1.69277	↓	-2.51305	↓
Os07g0167700	9.8996	8.6563	10.186	14.6395	13.8695	19.4496	3.0417	3.0597	2.412	-1.49969	↓	-2.51491	↓
Os02g0323600	2.4748	2.5689	1.6735	3.1084	3.2771	3.0452	0.5563	0.7035	0.4096	-1.75668	↓	-2.52019	↓
Os06g0318566	0.6735	0.4505	1.1905	1.4632	0.3734	0.707	0.0666	0.1722	0.2037	-2.12897	↓	-2.53654	↓
Os08g0132700	1.239	1.3478	1.1167	1.4016	1.8445	1.6007	0.2261	0.156	0.4611	-1.87646	↓	-2.54161	↓
Os10g0563300	1.3013	1.4629	1.7629	3.2238	2.9321	2.3142	0.3935	0.4072	0.6481	-1.38336	↓	-2.56572	↓
novel.2594	11.3108	14.0629	12.877	14.5544	10.3821	11.6096	2.3986	1.4984	1.9379	-2.45326	↓	-2.663	↓
Os05g0536250	0.7683	0.7928	1.0243	1.6947	1.4868	1.7806	0.2734	0.4244	0.0929	-1.45421	↓	-2.67383	↓
Os09g0503100	3.6407	3.0957	3.6194	3.7735	4.8984	5.5237	0.825	0.6527	0.7422	-1.96512	↓	-2.69783	↓
Os01g0855200	46.7102	45.4832	44.7163	83.3686	100.183	105.26	14.2262	13.2255	16.5557	-1.38062	↓	-2.73606	↓
Os01g0355800	2.2777	1.6167	2.4977	1.0875	1.4431	1.093	0.1287	0.1331	0.2624	-3.35187	↓	-2.80909	↓
Os03g0761500	2.1236	1.8362	2.595	0.6458	0.8001	0.649	0.0826	0.0855	0.1263	-4.21958	↓	-2.85126	↓
Os08g0548650	2.6854	5.1319	5.0909	7.3184	7.4958	7.2163	1.552	0.4226	1.0827	-1.81223	↓	-2.86468	↓
Os05g0130600	34.943	34.6256	29.8036	29.5869	36.1087	31.3871	3.8895	5.507	3.9655	-2.64152	↓	-2.88461	↓
Os10g0521000	1.6544	2.1844	1.9141	2.4632	3.3655	3.3596	0.3569	0.5538	0.3335	-1.95324	↓	-2.90934	↓
Os04g0585700	8.0817	9.8492	9.0677	15.0029	19.7741	19.313	2.5201	2.6075	1.955	-1.67318	↓	-2.95623	↓
Os02g0704900	18.5737	16.7921	18.9947	28.2043	35.2655	32.3049	3.7607	4.1651	3.9962	-1.9332	↓	-3.02874	↓
Os02g0793800	1.3686	1.2424	0.5529	1.4866	1.0346	1.3792	0.203	0.28	0	-2.46563	↓	-3.03695	↓
Os11g0157400	1.3861	1.276	1.751	5.3832	6.0688	5.7053	0.4864	0.7908	0.5667	-1.00261	↓	-3.24156	↓
Os10g0550900	42.2359	39.7112	36.0138	28.6442	31.3082	33.21	3.0508	3.431	3.2118	-3.3505	↓	-3.28631	↓
Os07g0686100	0.9087	1.2232	0.5268	2.4562	1.816	2.8269	0.2812	0.1455	0.2867	-1.64105	↓	-3.33088	↓
Os03g0115500	3.9309	3.2973	3.0058	9.9199	6.7013	7.6301	0.7824	0.8743	0.6063	-1.92458	↓	-3.44004	↓
Os11g0660000	19.0481	20.3909	19.7452	44.3877	45.3456	39.8941	4.6515	3.2603	4.0693	-2.04625	↓	-3.45549	↓
Os09g0478300	13.8493	17.6559	14.9088	51.0967	33.6475	35.6257	3.4626	3.6192	3.9446	-1.8161	↓	-3.46355	↓
Os03g0254200	34.1893	32.7007	30.5234	59.7835	71.311	59.3266	5.8366	4.1966	6.2533	-2.32336	↓	-3.56809	↓
Os03g0129800	7.7931	9.825	8.0828	12.9458	16.2264	14.5735	1.3799	1.3801	0.9848	-2.52192	↓	-3.56875	↓
Os01g0154950	0.6382	0.9758	0.8767	2.2825	1.8785	1.7794	0.1767	0.1045	0.2059	-2.09184	↓	-3.62464	↓
Os01g0352100	5.9569	4.513	4.2977	7.7507	10.036	10.6123	0.631	0.9575	0.6004	-2.5037	↓	-3.72244	↓
Os04g0477000	0.5642	0.6469	0.465	1.6518	1.4194	1.6601	0.1606	0.1108	0.0546	-2.10556	↓	-3.87668	↓
Os02g0203000	23.9284	20.8114	21.5497	71.8301	62.3665	83.2386	4.7458	5.0922	3.9426	-2.01185	↓	-3.99962	↓
Os06g0711200	1.8747	2.3088	1.9356	10.8606	12.0936	12.3144	0.9884	0.5966	0.5879	-1.23474	↓	-4.03873	↓
novel.699	3.5156	1.9409	3.472	7.0067	8.3998	7.173	0.3089	0.3729	0.525	-2.63285	↓	-4.24772	↓
Os08g0392100	2.2334	1.5696	1.7464	7.6573	8.3657	8.095	0.6837	0.1326	0.4357	-1.88935	↓	-4.281	↓
Os04g0632600	6.4039	8.3483	7.346	49.1527	20.5407	29.405	1.5375	1.7312	1.4754	-1.96232	↓	-4.39411	↓
Os11g0161700	1.7915	2.7196	2.1408	22.4665	17.61	19.0193	1.0177	0.8362	0.8545	-1.0364	↓	-4.46471	↓
Os08g0173600	2.7232	3.0249	5.3635	10.666	12.9696	13.2921	0.6057	0.4178	0.5146	-2.58913	↓	-4.6046	↓
Os02g0697400	0.6527	1.3971	0.8966	2.8362	3.5266	4.3852	0.0258	0.0801	0.2632	-2.73674	↓	-4.88795	↓
Os08g0404000	0.7353	1.0118	0.7576	9.1429	8.2274	9.5221	0	0.0903	0.5337	-1.74391	↓	-5.43963	↓
novel.1047	0.5953	1.6838	1.4592	0.451	0.032	0.3333	0	0	0	-8.46663	↓	-6.54006	↓
Os08g0174300	6.5088	5.2095	5.5067	18.4806	20.3448	22.0151	0.2294	0.2769	0.1559	-4.4484	↓	-6.54458	↓
Os08g0174100	2.5634	1.895	2.3711	5.4787	5.8747	5.2682	0.04	0.0414	0.0816	-5.13442	↓	-6.69321	↓
Os01g0882500	9.01	8.8272	6.9808	48.1446	60.078	55.2241	30.3073	24.7787	27.6583	1.98933	↑	-1.00446	↓
Os09g0334500	5.2633	4.568	5.7097	21.6055	23.2844	24.0873	9.9006	11.9215	12.6617	1.40701	↑	-1.02071	↓
Os04g0591000	8.2509	10.2795	9.135	45.4623	43.1828	43.1318	22.9647	22.5437	20.0072	1.5025	↑	-1.02858	↓
Os03g0232400	74.7446	71.0721	64.9284	234.681	249.939	257.266	125.853	112.66	128.569	1.05575	↑	-1.03596	↓
Os03g0187500	0.5846	0.361	0.6813	1.9615	2.1214	2.3339	1.1737	1.1592	0.8431	1.2209	↑	-1.03617	↓
Os02g0117600	4.7614	6.3245	5.9425	21.4133	20.7563	22.3282	9.4516	13.0199	9.1233	1.15106	↑	-1.05086	↓
novel.841	0.1072	0	0	2.016	1.1025	1.6749	0.8269	1.0201	0.4864	4.57146	↑	-1.05919	↓
Os04g0673300	2.1174	3.0489	1.7308	7.7517	12.8056	10.5197	5.4327	5.5002	4.2287	1.39153	↑	-1.05977	↓
Os06g0704700	29.8925	30.8169	27.242	125.236	104.63	107.168	55.6147	55.1491	52.368	1.14654	↑	-1.06558	↓
Os01g0332100	1.9055	2.0009	1.8719	8.5877	12.7613	10.2679	4.9255	5.441	4.9491	1.66228	↑	-1.06976	↓
Os11g0226966	1.8408	2.019	0.8731	10.5131	11.8108	12.5015	6.0768	4.2244	6.486	2.07316	↑	-1.07212	↓
Os03g0215400	0.0433	0.1488	0.2621	2.0817	2.982	1.8306	0.4105	1.6458	1.2032	3.14053	↑	-1.10394	↓
Os08g0440900	19.4185	19.3092	21.814	103.106	48.3765	85.0084	35.0232	40.6301	33.2257	1.10392	↑	-1.13032	↓
Os03g0170500	10.5322	11.7957	10.6132	36.655	46.5878	43.7497	18.9598	18.4898	21.1822	1.08933	↑	-1.13681	↓
Os07g0108300	303.426	317.971	318.857	1328.6	1419.92	1330.08	618.182	611.874	649.903	1.25643	↑	-1.13886	↓
Os03g0176700	27.8241	23.5385	31.8168	109.445	126.402	124.265	55.6645	56.3656	51.7353	1.23444	↑	-1.15905	↓
Os01g0227700	0.0292	0.3689	0.2482	1.6131	2.0874	1.3559	0.8328	0.5385	0.8845	2.0906	↑	-1.18263	↓
Os03g0736900	0.5159	0.5915	0.3126	5.8194	6.006	8.4478	3.06	2.9287	3.0419	2.91554	↑	-1.18778	↓
Os06g0248500	0.9008	0.7574	1.0554	3.5526	4.6851	4.7202	1.9591	2.543	1.2348	1.33588	↑	-1.1998	↓
Os01g0819700	0.3622	0.4153	0.4789	2.1459	1.9913	1.8912	1.0546	0.7679	0.8363	1.34414	↑	-1.19982	↓
Os12g0498500	22.5284	24.2662	22.9136	81.9314	92.6106	92.3435	31.7098	41.3179	44.3345	1.00889	↑	-1.20621	↓
Os04g0557000	10.9483	10.455	10.6078	41.4752	41.0966	41.8507	16.0674	18.7895	19.6016	1.02242	↑	-1.21197	↓
Os04g0534600	16.0336	16.0941	11.3415	63.5692	80.6271	73.0523	29.81	31.5535	33.6993	1.38151	↑	-1.21498	↓
Os12g0189300	98.111	93.9654	93.8823	405.553	472.47	422.978	182.654	188.289	185.155	1.21529	↑	-1.24912	↓
Os07g0188233	3.3838	3.1797	3.3811	12.6944	14.0158	13.4234	5.6591	5.3083	6.0693	1.03307	↑	-1.2568	↓
Os09g0124100	39.2895	38.5449	38.8212	179.114	147.588	140.665	62.7499	69.2692	65.3052	1.01418	↑	-1.26248	↓
Os07g0212200	8.5426	9.9454	8.2515	97.9307	115.246	107.525	41.5857	45.0767	48.4559	2.59432	↑	-1.26904	↓
Os05g0404400	18.2259	17.5675	16.8815	88.2228	100.649	100.254	36.1622	39.7609	44.5706	1.44943	↑	-1.28398	↓
Os02g0750100	166.929	174.263	171.26	673.798	809.636	763.435	322.971	297.063	314.383	1.12367	↑	-1.28862	↓
Os12g0529800	0.3839	0.474	0.7516	2.6942	3.3215	2.8267	1.6464	1.0873	0.9286	1.45455	↑	-1.29251	↓
Os02g0157950	4.2518	3.5499	3.6023	14.9006	15.2787	19.2183	6.3662	6.5363	7.5392	1.09497	↑	-1.29309	↓
Os12g0291100	76.8747	69.545	71.4561	520.807	544.06	619.743	197.932	241.368	245.728	1.90865	↑	-1.31829	↓
Os01g0862200	5.2985	4.2729	4.6578	21.1929	31.1292	23.9981	10.0158	10.2917	10.6342	1.37336	↑	-1.32584	↓
novel.840	0.0636	0	0	4.0508	3.6938	4.1031	1.3208	1.718	1.7314	6.33953	↑	-1.33272	↓
Os03g0595300	28.8109	27.9895	27.1693	133.066	172.747	164.152	60.527	61.6131	66.1185	1.42025	↑	-1.34295	↓
Os02g0611200	5.8524	5.1686	4.8899	23.5477	21.5681	24.017	10.3109	7.8561	9.157	1.03388	↑	-1.35848	↓
Os03g0190100	2.571	3.2159	2.16	12.5086	13.6051	12.5123	5.0949	4.8053	5.3712	1.19803	↑	-1.35897	↓
Os09g0481800	2.614	2.8641	2.7459	14.0374	14.7554	17.8541	6.34	5.5616	6.5343	1.42293	↑	-1.35951	↓
Os05g0226300	1.0211	1.0991	1.2376	13.8322	10.4855	11.3606	4.9689	4.5785	4.5116	2.32713	↑	-1.36183	↓
Os08g0104600	241.324	209.776	219.175	1137.71	1302.33	1443.46	478.752	495.137	554.734	1.44568	↑	-1.36639	↓
Os08g0102000	2.0297	1.7455	1.9134	10.4018	10.5702	13.9195	4.6819	4.7058	4.2279	1.51295	↑	-1.37879	↓
Os04g0538166	66.8481	65.4496	69.4686	455.744	338.661	331.483	162.376	140.56	128.399	1.35239	↑	-1.40201	↓
Os02g0827400	6.0484	5.157	5.8272	35.6884	42.5826	35.6327	13.6148	13.5158	16.2258	1.60313	↑	-1.41439	↓
Os05g0490400	1.0049	0.6453	0.7552	3.8692	3.4763	4.3342	1.4306	1.1841	1.7746	1.1182	↑	-1.43059	↓
Os04g0659100	168.968	167.79	163.947	920.49	1047.17	1007.22	361.847	362.733	388.975	1.40969	↑	-1.43974	↓
Os06g0101600	414.291	409.337	398.738	1704.22	2076.59	1918.93	671.772	706.035	756.101	1.06042	↑	-1.44032	↓
Os07g0463600	2.3397	2.5337	2.1531	15.6398	17.2944	18.0759	5.911	5.531	7.5464	1.69071	↑	-1.44558	↓
Os03g0565200	55.9854	59.048	54.5032	317.014	310.112	321.029	117.585	115.051	119.49	1.31089	↑	-1.4492	↓
Os11g0150200	1.1251	1.421	1.6206	7.8154	7.2385	6.77	2.863	2.582	2.5245	1.19875	↑	-1.47294	↓
Os07g0245100	1.0509	0.8645	0.5538	5.3834	6.7981	6.4464	2.6562	1.9911	2.0725	1.68881	↑	-1.49237	↓
Os03g0310800	29.7851	28.3898	30.0734	148.531	160.619	171.347	57.5524	58.1845	56.5023	1.22088	↑	-1.50149	↓
Os07g0152900	26.214	24.3171	21.5538	119.417	133.658	122.657	43.3975	42.5254	48.6165	1.15514	↑	-1.50326	↓
Os03g0133000	3.2901	2.6947	2.8484	16.1416	20.9879	17.0118	6.7841	5.9136	6.5377	1.3755	↑	-1.5149	↓
Os03g0736600	16.0106	12.6691	12.9876	86.5815	100.562	116.174	34.3767	32.8564	38.9321	1.60217	↑	-1.53567	↓
Os05g0587600	2.5946	3.3469	1.7689	14.9589	15.4953	16.5045	7.3102	4.578	4.5111	1.34156	↑	-1.53749	↓
Os02g0209300	0.5277	0.706	0.533	6.4381	6.0642	9.1294	1.9825	3.6707	1.8085	2.3349	↑	-1.55918	↓
Os08g0557400	18.4883	15.3858	14.6742	81.5152	88.6586	89.8516	27.3257	28.9707	31.5606	1.10863	↑	-1.58631	↓
Os04g0691600	10.3651	10.6705	9.6286	43.2413	51.1561	66.4829	15.7969	17.9234	20.5898	1.08053	↑	-1.58764	↓
novel.1443	1.0706	1.2276	0.9732	6.8435	7.6079	9.8446	1.7464	3.4496	2.7517	1.5352	↑	-1.63516	↓
Os03g0138700	1.7956	2.1104	2.258	9.9024	11.8097	11.8293	3.7278	2.8928	4.2893	1.08531	↑	-1.64076	↓
Os07g0561300	0.6957	0.2991	0.2108	2.8773	2.4192	3.067	0.7737	0.9606	0.9466	1.3833	↑	-1.66194	↓
Os06g0705100	7.3185	5.6595	7.8389	68.2627	78.5381	70.577	20.2415	24.1293	23.0047	1.95052	↑	-1.71199	↓
Os03g0843800	15.7572	14.8494	13.1302	137.21	156.764	167.72	43.6368	48.4139	50.0291	1.95291	↑	-1.72176	↓
Os04g0538100	24.6921	21.7023	24.6982	190.361	165.517	177.503	57.1231	50.2027	54.5124	1.4427	↑	-1.7394	↓
Os01g0235100	14.4615	12.8839	12.1057	88.2025	90.7329	116.061	29.8688	31.3515	28.1249	1.43169	↑	-1.74404	↓
novel.147	0.4823	0.4506	0.6062	4.3523	3.3921	3.8341	1.1019	1.2717	1.037	1.40755	↑	-1.7831	↓
Os11g0267000	11.2283	11.0751	9.8045	91.4407	103.735	98.1848	24.6834	28.8985	29.401	1.6242	↑	-1.84349	↓
Os02g0593500	25.329	23.4457	24.6436	173.856	201.537	177.117	52.5846	49.6598	52.666	1.333	↑	-1.85727	↓
Os07g0469100	14.0833	13.3694	14.7672	143.052	175.181	187.863	43.5947	50.5738	47.6163	2.00443	↑	-1.85829	↓
Os11g0482400	2.3301	2.5446	2.1518	14.2408	15.0316	15.7844	3.8831	4.4264	4.0485	1.06989	↑	-1.88744	↓
Os12g0420200	130.427	119.812	124.807	881.125	1049.09	958.92	259.042	259.662	272.838	1.33362	↑	-1.89084	↓
Os03g0660000	0.8335	1.2164	1.4694	8.8134	9.7152	9.9265	2.1574	2.9763	2.2912	1.34402	↑	-1.96028	↓
Os05g0164200	1.3571	0.9009	1.212	7.9495	9.0713	8.1333	2.7962	1.6657	2.0734	1.16602	↑	-1.96354	↓
Os09g0491820	15.6451	15.7361	16.0101	138.296	106.281	134.736	30.5266	33.4381	33.8624	1.30238	↑	-1.97206	↓
Os03g0375200	2.0731	2.2143	1.3424	23.6345	24.2169	23.8387	6.8728	4.915	6.5263	1.95273	↑	-1.98852	↓
Os02g0678200	6.3214	5.1744	5.5347	42.2141	41.6747	39.863	10.4734	10.3969	9.3353	1.07971	↑	-2.05541	↓
Os08g0148267	5.6001	5.4297	4.4918	38.9758	40.642	43.113	11.333	10.2603	8.2177	1.19392	↑	-2.06309	↓
Os08g0242700	65.2493	66.3508	66.9155	463.696	515.388	505.927	112.643	122.763	119.886	1.0964	↑	-2.08531	↓
Os05g0496200	51.7084	54.9206	51.1969	776.322	814.812	759.788	171.784	169.676	178.912	1.97791	↑	-2.19693	↓
Os06g0316300	1.485	1.2163	1.6285	17.5844	20.3571	21.1643	4.1945	4.9476	3.9344	1.85083	↑	-2.19846	↓
Os12g0626400	6.5757	7.1592	7.1248	52.5811	59.2117	57.4295	12.0954	12.5556	12.1311	1.07625	↑	-2.22365	↓
Os08g0472800	0.7931	0.5976	0.412	7.6114	6.7698	8.1519	1.8548	1.2794	1.6992	1.6669	↑	-2.23928	↓
Os03g0366350	0.6131	0.2163	0.1715	2.7903	3.3659	3.4696	0.6994	0.55	0.7131	1.20333	↑	-2.31432	↓
Os12g0274700	23.6989	24.8464	23.0655	286.68	314.829	343.806	59.4801	63.4737	66.4744	1.65979	↑	-2.34027	↓
Os08g0485900	1.7903	1.0264	1.3353	17.5711	8.6618	11.0326	1.9605	2.1552	3.0815	1.04376	↑	-2.38448	↓
Os07g0561500	9.1567	7.5427	8.8021	69.0186	78.9937	78.2204	13.2976	15.309	14.9579	1.02711	↑	-2.39848	↓
Os02g0285800	25.5974	28.1777	27.7764	380.379	275.885	342.407	64.5204	64.7234	58.2337	1.45818	↑	-2.42996	↓
Os01g0938100	9.0011	9.4476	10.658	95.6687	116.412	105.079	18.153	18.9524	21.6066	1.27206	↑	-2.45567	↓
Os04g0459500	148.554	153.715	148.96	1801.73	2147.13	1963.89	353.598	349.354	386.813	1.52898	↑	-2.46257	↓
Os12g0292400	3.5452	3.9506	4.6601	116.632	141.933	133.821	21.5621	22.6775	26.2415	2.79877	↑	-2.49931	↓
Os12g0291400	5.1208	6.4771	5.8868	149.487	148.529	129.222	21.3563	25.4665	23.8173	2.27493	↑	-2.61737	↓
Os07g0179300	0.1003	0.5174	0.5469	7.8922	8.1865	8.2854	1.4274	1.6	0.9702	2.06432	↑	-2.62929	↓
Os07g0243150	1.8955	2.5167	2.7812	33.5115	38.6155	49.3629	6.5095	6.8577	6.2748	1.71435	↑	-2.65064	↓
Os08g0162600	29.3541	31.3842	27.345	327.146	386.426	386.347	55.1175	60.4372	60.9933	1.25897	↑	-2.66165	↓
Os09g0345300	0.8423	1.203	0.8776	14.2684	13.1013	14.6972	2.3666	2.2672	1.966	1.43381	↑	-2.69216	↓
Os03g0826200	10.0761	11.6516	10.5568	150.693	167.84	167.281	24.211	24.5265	22.8254	1.40619	↑	-2.78497	↓
Os03g0188100	0.9146	0.809	0.6335	12.4727	11.6007	12.2719	1.5501	1.3152	2.1177	1.33122	↑	-2.88505	↓
Os03g0244000	2.0937	2.6141	2.594	49.5905	55.1511	57.0124	6.6786	7.881	7.6533	1.8669	↑	-2.88606	↓
novel.459	2.3211	1.1013	1.7462	38.0397	36.9815	41.3758	4.6525	4.9121	4.9371	1.73372	↑	-3.02513	↓
Os03g0775000	3.7481	2.528	2.4585	44.302	51.1489	49.2784	5.7542	6.062	5.92	1.26872	↑	-3.05055	↓
Os01g0639900	130.29	131.315	124.511	2840.56	3415.31	3109.67	355.518	360.398	383.093	1.76541	↑	-3.11418	↓
Os02g0129800	2.8276	3.144	2.7002	91.1567	97.0089	132.887	11.8931	11.7796	12.1256	2.30177	↑	-3.1854	↓
Os10g0516100	9.1833	10.1835	8.1282	270.485	328.192	324.26	33.1847	31.2949	36.3182	2.12958	↑	-3.21715	↓
Os08g0187900	1.7617	1.8246	1.722	39.8311	44.0621	43.5813	2.2248	2.9995	4.193	1.08441	↑	-3.78026	↓
Os09g0457100	0.0814	0.0622	0.0986	8.7865	9.6149	10.1428	0.8046	0.6993	0.361	3.20238	↑	-3.95695	↓
Os11g0621400	2.0952	1.7298	2.4379	71.0941	79.477	94.8446	4.2753	5.8638	5.7781	1.60374	↑	-3.96889	↓
Os09g0438100	0.8843	0.8351	0.6936	30.0441	37.3754	37.0094	2.2834	1.8517	2.0134	1.60105	↑	-4.10752	↓
Os11g0644600	2.75	2.8606	2.6459	92.756	106.064	97.106	6.2893	5.0458	5.6922	1.3006	↑	-4.1411	↓
Os01g0869800	22.0374	21.5134	21.0961	988.208	1213.77	1080.01	35.1355	36.5262	38.1428	1.01999	↑	-4.925	↓
Os07g0162100	1.2977	0.744	1.0009	61.2727	78.6232	75.964	1.2595	2.2444	1.9976	1.10259	↑	-5.32015	↓
Os05g0560900	21.6268	20.1907	21.3425	0	0	0	6.0636	7.1805	9.0052	-1.24871	↓	10.299	↑
Os04g0493600	66.0857	59.8184	63.2309	0.1595	0	0	26.8878	25.8678	24.5279	-1.03565	↓	8.81792	↑
Os03g0654900	9.4899	7.6259	8.9095	0	0	0	0.9689	1.8141	0.9879	-2.53531	↓	7.33851	↑
Os07g0527000	4.5379	3.7239	3.6128	0	0	0	1.3195	1.529	1.2376	-1.28662	↓	7.26141	↑
Os01g0652450	111.114	109.16	105.828	0	0.1703	0	6.4321	7.0009	5.1101	-3.8811	↓	6.91992	↑
Os01g0652375	99.6887	97.8429	99.6068	0.1641	0.0495	0	5.5322	6.5776	4.8488	-3.87603	↓	6.26793	↑
Os03g0348900	75.1168	73.4515	74.1812	0.0403	0.1459	0.2431	10.1134	9.8718	11.8676	-2.54938	↓	6.19892	↑
Os04g0486950	11.7766	12.1364	12.5928	0.0732	0	0.1962	3.8102	4.4202	4.2968	-1.28647	↓	5.45235	↑
Os06g0116900	4.9959	5.0546	4.9155	0.0589	0.0711	0	2.1615	1.2265	2.0616	-1.19897	↓	5.42043	↑
Os03g0654700	16.2604	15.6202	14.407	0.0335	0.0404	0	0.8714	0.9016	1.0904	-3.7596	↓	5.30755	↑
Os04g0684100	18.2193	17.7572	17.7855	0.1234	0.1191	0.2977	5.4619	5.5909	5.122	-1.47706	↓	4.8635	↑
Os08g0387200	2.8675	2.8618	2.9606	0.0799	0	0	0.9764	0.5214	0.6423	-1.76263	↓	4.66176	↑
Os01g0209700	2.0122	2.3072	2.5292	0	0.0901	0.0376	0.3094	1.6466	0.9014	-1.0065	↓	4.53431	↑
Os10g0477600	8.6847	8.6644	7.9568	0.1371	0	0	1.298	1.4269	0.6203	-2.66495	↓	4.52763	↑
Os11g0499600	4.289	4.1802	4.0102	0.0614	0.1112	0	0.9449	0.4889	0.6299	-2.33748	↓	3.61275	↑
Os03g0808100	7.3511	8.3624	8.4729	0.2099	0.3517	0.3282	3.1875	2.5271	3.4749	-1.13739	↓	3.35776	↑
Os10g0560000	66.0064	68.771	63.7325	2.3753	2.301	2.351	17.3727	17.5786	18.4505	-1.63795	↓	2.90677	↑
Os10g0572900	1.4067	1.1426	1.4682	0.0196	0.1182	0.0788	0.3245	0.5996	0.6144	-1.12997	↓	2.83607	↑
Os11g0598800	6.3254	7.2865	6.3534	0.1468	0.0708	0.3541	1.2333	1.2761	1.098	-2.21201	↓	2.61691	↑
Os06g0713800	5.8244	6.014	6.1112	0.1162	0.3505	0.146	1.0313	1.1382	1.4019	-2.07259	↓	2.55138	↑
novel.2515	3.0536	2.2685	2.815	0.0431	0.1301	0.0867	0.5868	0.5543	0.3121	-2.23105	↓	2.48039	↑
Os04g0674000	62.1741	60.0916	58.4398	3.7639	3.1739	3.7093	19.6718	20.9355	19.3953	-1.3351	↓	2.47254	↑
Os02g0191600	7.4875	5.4396	5.265	0.6304	0.2765	0	1.9664	1.6136	1.1752	-1.68329	↓	2.37251	↑
Os09g0539000	2.9661	4.0905	3.5951	0.3617	0.0485	0.1616	0.8559	0.8856	1.212	-1.59106	↓	2.32958	↑
Os10g0118200	3.1619	3.8184	3.4247	0.2698	0.1627	0.0678	0.6784	1.0735	0.773	-1.78755	↓	2.31711	↑
Os01g0525700	9.9377	10.4182	9.0624	0.4745	0.3434	0.763	2.1333	2.5558	2.2895	-1.82087	↓	2.1104	↑
Os05g0466200	1.0452	1.6817	1.2056	0.1352	0.0204	0.068	0.2	0.3518	0.4282	-1.74671	↓	2.09594	↑
Os02g0637000	37.6084	35.3831	39.3739	2.9008	3.5721	3.6441	13.5849	14.13	15.6001	-1.11859	↓	2.08049	↑
Os09g0421300	3.8364	3.1747	3.5094	0.127	0.1313	0.1094	0.687	0.5331	0.3283	-2.50856	↓	2.05562	↑
Os03g0745550	51.5472	46.2099	43.2999	3.5931	4.2678	4.7223	15.108	15.6996	15.9369	-1.33878	↓	1.87388	↑
Os03g0716200	3.016	2.9642	2.801	0.3927	0.0237	0.1776	0.8596	0.6971	0.6396	-1.74307	↓	1.85429	↑
Os02g0720600	15.5518	16.7794	13.5981	1.2084	1.3883	1.5325	4.323	4.9308	5.5528	-1.37745	↓	1.82347	↑
Os08g0483100	9.1202	9.3353	7.8727	0.6691	0.5919	0.4035	1.9528	2.0751	1.7757	-1.92686	↓	1.78528	↑
Os02g0720900	23.0661	24.9148	24.1304	2.2425	2.2145	2.1764	7.5953	7.8049	7.5449	-1.3953	↓	1.77095	↑
Os01g0329900	2.3541	1.5627	1.4417	0.1739	0.1199	0.2497	0.6173	0.5171	0.7493	-1.25661	↓	1.76516	↑
Os03g0292900	1.6985	1.7705	1.965	0.2709	0.2023	0.1945	0.8548	0.7107	0.607	-1.06459	↓	1.68063	↑
Os02g0195500	143.184	141.995	150.472	14.6357	11.4196	14.8655	42.2585	43.0758	46.9914	-1.46228	↓	1.67501	↑
Os01g0233000	155.166	146.778	145.767	16.0893	13.4406	16.5337	48.4938	47.5657	41.5818	-1.44609	↓	1.55841	↑
Os03g0121200	1.6273	1.8659	2.4654	0.1964	0.3098	0.2733	0.5541	0.9802	0.7654	-1.11519	↓	1.54434	↑
Os10g0133600	10.4106	9.4241	8.254	0.6279	1.2308	1.4987	3.4358	2.8824	3.1243	-1.31834	↓	1.47275	↑
Os02g0719700	3.9243	4.0498	2.8539	0.4497	0.4747	0.452	1.3967	1.3763	1.0171	-1.26131	↓	1.44205	↑
Os04g0556000	7.1557	8.5924	6.3652	0.6313	0.7615	0.588	1.8763	1.5267	1.6158	-1.8826	↓	1.32501	↑
Os05g0160300	82.0566	76.2239	79.0435	9.3734	11.0381	8.4484	22.004	24.133	25.4853	-1.47266	↓	1.29393	↑
Os10g0389200	70.7228	66.7523	72.5848	9.8037	10.151	8.8675	23.2465	21.5524	25.4257	-1.32388	↓	1.26631	↑
Os03g0146000	135.053	133.51	134.05	23.4145	17.4587	25.8479	54.7506	51.2326	51.3734	-1.09901	↓	1.21842	↑
novel.1072	5.1458	4.4352	4.1231	1.2639	0.3968	0.4176	1.9051	1.7168	1.0652	-1.29433	↓	1.15527	↑
Os02g0616300	18.3787	18.0753	17.4918	2.5973	2.8049	2.9335	5.7947	6.2984	6.3854	-1.29002	↓	1.1289	↑
