# Supplementary material for: Transcriptomic and metabolomic analyses reveal OsACL-A2 coordinates light signaling, stress responses, and metabolic changes in rice
Source: Front Plant Sci. 2026 Apr 10;17:1789851. doi: 10.3389/fpls.2026.1789851 (PMC13105920; doi:10.3389/fpls.2026.1789851)
Supplement: Supplementary Table 5 — Lesion-associated DEGs in secondary metabolism pathways. [file Table5.xlsx]

## Sheet: Sheet1
Supplementary Table 5 Lesion-associated DEGs in secondary metabolism pathways.
ID	log2FoldChange		regulated	gene_name	KEGG	Kegg Pathways
	lmm64-L_vs_WT-L	lmm64-L_vs_osacl-D
novel.1529	9.03285	2.5174	↑	--	5-O-(4-coumaroyl)-D-quinate 3'-monooxygenase [	Phenylpropanoid biosynthesis
Os01g0828100	1.61817	1.10853	↑	OsCCR6	cinnamoyl-CoA reductase
Os02g0240100	5.23904	6.891	↑	prx30	peroxidase
Os02g0240300	5.18898	8.63593	↑	prx29	peroxidase
Os02g0697400	-2.73674	-4.88795	↓	4CL2	4-coumarate--CoA ligase
Os02g0820400	-1.22988	-1.2668	↓	Os02g0820400	shikimate O-hydroxycinnamoyltransferase
Os06g0349700	2.15191	4.35997	↑	OsF5HL	ferulate-5-hydroxylase
Os06g0547400	3.77267	6.0262	↑	prx86	peroxidase
Os07g0677100	4.65647	2.63727	↑	POX8.1	peroxidase
Os01g0662700	1.35135	1.07733	↑	Os01g0662700	enoyl-CoA hydratase	Ubiquinone and other terpenoid-quinone biosynthesis
Os02g0302200	1.39864	1.29586	↑	Os02g0302200	Tyrosine aminotransferase
Os02g0567800	-1.57774	-1.39336	↓	Os02g0567800	Arylacetamide deacetylase
Os07g0162600	1.57987	3.02295	↑	Os07g0162600	Arylacetamide deacetylase
Os09g0461500	2.31369	1.26509	↑	Os09g0461500	Arylacetamide deacetylase
Os02g0820400	-1.22988	-1.2668	↓	HCT	shikimate O-hydroxycinnamoyltransferase	Flavonoid biosynthesis
Os03g0819600	-1.21488	-2.06062	↓	CHI	chalcone isomerase
Os10g0317900	-1.76536	-2.36113	↓	F3'H	flavonoid 3'-monooxygenase
Os11g0530600	-1.76536	-4.86613	↓	CHS	chalcone synthase 1
Os04g0175600	3.04577	4.46607	↑	N7OMT	naringenin 7-O-methyltransferase

## Sheet: Sheet2
ID	osacl-L_vs_WT-L	osacl-L_vs_osacl-D
novel.1529	4	2.5174
Os01g0136100	1.00417	4
Os01g0369200	1.77624	1.39791
Os01g0662700	1.35135	1.07733
Os01g0720700	2.50675	2.33964
Os01g0828100	1.61817	1.10853
Os02g0240100	4	4
Os02g0240300	4	4
Os02g0302200	1.39864	1.29586
Os02g0302200	1.39864	1.29586
Os02g0567800	-1.57774	-1.39336
Os02g0697400	-2.73674	-4
Os02g0697400	-2.73674	-4
Os02g0758000	2.31368	2.822
Os02g0820400	-1.22988	-1.2668
Os03g0266900	1.71519	1.32525
Os03g0267000	1.85482	1.57806
Os03g0727600	4	4
Os04g0107900	2.77431	4
Os04g0108101	2.83225	4
Os04g0559400	1.23432	1.11659
Os05g0476700	2.12184	2.38724
Os06g0253100	2.50329	1.16264
Os06g0349700	2.15191	4
Os06g0528600	1.25343	1.29547
Os06g0547400	3.77267	4
Os06g0567000	-1.33554	-1.85036
Os07g0162600	1.57987	3.02295
Os07g0677100	4	2.63727
Os09g0294000	4	1.883
Os09g0461500	2.31369	1.26509
Os11g0642800	1.82698	1.07938

## Sheet: Sheet3
Os01g0699600	K20716 mitogen-activated protein kinase kinase kinase 17/18 | (RefSeq) mitogen-activated protein kinase kinase kinase ANP1 (A)	mitogen-activated protein kinase kinase kinase 17 [Oryza sativa Japonica Group]	FALSE	TRUE	TRUE	FALSE	0.4272	0.2261	0.0797	0.2018	0.5347	0.3475	2.0271	2.0167	1.5103	0.7908	0.7949	0.9272	1	28946550	28948064	-	OsNPK1-PK	--	K20716 mitogen-activated protein kinase kinase kinase 17/18 | (RefSeq) mitogen-activated protein kinase kinase kinase ANP1 (A)	ko04016: MAPK signaling pathway - plant	mitogen-activated protein kinase kinase kinase 17 [Oryza sativa Japonica Group]	M3K17_ARATH RecName: Full=Mitogen-activated protein kinase kinase kinase 17 {ECO:0000303|PubMed:25720833}; EC=2.7.11.25 {ECO:0000250|UniProtKB:Q9ZVP5, ECO:0000255|PROSITE-ProRule:PRU00159};	B9EZ05_ORYSJ RecName: Full=Protein kinase domain-containing protein {ECO:0000259|PROSITE:PS50011};	MEKK and related serine/threonine protein kinases	GO:0005634,nucleus; GO:0005524,ATP binding; GO:0004709,MAP kinase kinase kinase activity; GO:0004672,protein kinase activity; GO:0019901,protein kinase binding; GO:0106310,protein serine kinase activity; GO:0004674,protein serine/threonine kinase activity; GO:0009738,abscisic acid-activated signaling pathway; GO:0006468,protein phosphorylation; GO:0009737,response to abscisic acid; GO:0006970,res…	PF00069.28:Protein kinase domain	--	--	--
Os01g0821600	K13425 WRKY transcription factor 22 | (RefSeq) WRKY transcription factor 22 (A)	probable WRKY transcription factor 30 [Oryza sativa Japonica Group]	FALSE	TRUE	TRUE	FALSE	0.9492	0.7881	0.6744	0.4356	0.4565	0.2423	6.5232	5.4638	5.384	0.9517	1.0293	0.7586	1	35062738	35064472	+	OsWRKY21	--	K13425 WRKY transcription factor 22 | (RefSeq) WRKY transcription factor 22 (A)	ko04016: MAPK signaling pathway - plant; ko04626: Plant-pathogen interaction	probable WRKY transcription factor 30 [Oryza sativa Japonica Group]	WRK46_ARATH RecName: Full=Probable WRKY transcription factor 46; AltName: Full=WRKY DNA-binding protein 46;	Q7F3J3_ORYSJ SubName: Full=Os01g0821600 protein {ECO:0000313|EMBL:BAF06562.1}; SubName: Full=WRKY transcription factor 48-like protein {ECO:0000313|EMBL:BAB86484.1};	--	GO:0005730,nucleolus; GO:0005634,nucleus; GO:0000987,cis-regulatory region sequence-specific DNA binding; GO:0003700,DNA-binding transcription factor activity; GO:0043565,sequence-specific DNA binding; GO:0000976,transcription cis-regulatory region binding; GO:0009742,brassinosteroid mediated signaling pathway; GO:0071456,cellular response to hypoxia; GO:0042742,defense response to bacterium; GO:…	PF03106.18:WRKY DNA -binding domain	WRKY	TF	WRKY
Os02g0255500	K14496 abscisic acid receptor PYR/PYL family | (RefSeq) abscisic acid receptor PYL8 isoform X1 (A)	abscisic acid receptor PYL3-like isoform X1 [Oryza sativa Japonica Group]	FALSE	TRUE	TRUE	FALSE	50.0365	50.2236	45.8996	45.4098	43.5428	45.1353	114.329	113.999	121.408	47.528	50.5888	51.5976	2	8801325	8805273	+	OsPYL/RCAR3	--	K14496 abscisic acid receptor PYR/PYL family | (RefSeq) abscisic acid receptor PYL8 isoform X1 (A)	ko04016: MAPK signaling pathway - plant; ko04075: Plant hormone signal transduction	abscisic acid receptor PYL3-like isoform X1 [Oryza sativa Japonica Group]	PYL3_ORYSJ RecName: Full=Abscisic acid receptor PYL3 {ECO:0000305}; AltName: Full=PYR1-like protein 10 {ECO:0000303|PubMed:24743650}; Short=OsPYL10 {ECO:0000303|PubMed:24743650}; AltName: Full=PYR1-like protein 3 {ECO:0000303|PubMed:22071266}; Short=OsPYL3 {ECO:0000303|PubMed:22071266}; AltName: Full=Regulatory components of ABA receptor 3 {ECO:0000305};	A2X334_ORYSI SubName: Full=ABA receptor 2 {ECO:0000313|EMBL:AIU97953.1}; SubName: Full=Polyketide cyclase {ECO:0000313|EMBL:CBH19569.1};	--	GO:0005737,cytoplasm; GO:0005829,cytosol; GO:0005634,nucleus; GO:0010427,abscisic acid binding; GO:0004864,protein phosphatase inhibitor activity; GO:0038023,signaling receptor activity; GO:0009738,abscisic acid-activated signaling pathway; GO:1905183,negative regulation of protein serine/threonine phosphatase activity; GO:0080163,regulation of protein serine/threonine phosphatase activity; GO:00…	PF10604.12:Polyketide cyclase / dehydrase and lipid transport	--	--	--
Os02g0623932	K20718 LRR receptor-like serine/threonine-protein kinase ERECTA [EC:2.7.11.1] | (RefSeq) LRR receptor-like serine/threonine-protein kinase ERL1 (A)	hypothetical protein EE612_012480 [Oryza sativa]	TRUE	TRUE	TRUE	FALSE	2.9633	1.6504	1.8471	3.9869	2.6569	5.2819	0.8035	0.3118	1.024	2.6317	1.7409	2.4742	2	24871746	24872333	-	Os02g0623932	--	K20718 LRR receptor-like serine/threonine-protein kinase ERECTA [EC:2.7.11.1] | (RefSeq) LRR receptor-like serine/threonine-protein kinase ERL1 (A)	ko04016: MAPK signaling pathway - plant	hypothetical protein EE612_012480 [Oryza sativa]	WAK5_ARATH RecName: Full=Wall-associated receptor kinase 5; EC=2.7.11.-; Flags: Precursor;	A0A0P0VLZ0_ORYSJ SubName: Full=Os02g0623932 protein {ECO:0000313|EMBL:BAS79845.1};	--	GO:0016021,integral component of membrane; GO:0005886,plasma membrane; GO:0005524,ATP binding; GO:0005509,calcium ion binding; GO:0030247,polysaccharide binding; GO:0106310,protein serine kinase activity; GO:0004674,protein serine/threonine kinase activity; GO:0007166,cell surface receptor signaling pathway; GO:0006468,protein phosphorylation; GO:0000166,nucleotide binding; GO:0003674,molecular_f…	PF00069.28:Protein kinase domain	--	--	--
Os03g0794900	K20553 5'-3' exoribonuclease 4 [EC:3.1.13.-] | (RefSeq) 5'-3' exoribonuclease 4 (A)	5'-3' exoribonuclease 4 [Oryza sativa Japonica Group]	TRUE	TRUE	TRUE	FALSE	264.473	254.889	256.635	78.9821	80.1187	78.156	442.065	443.409	465.023	70.8871	79.1684	78.4375	3	33061357	33064912	+	Os03g0794900	--	K20553 5'-3' exoribonuclease 4 [EC:3.1.13.-] | (RefSeq) 5'-3' exoribonuclease 4 (A)	ko04016: MAPK signaling pathway - plant	5'-3' exoribonuclease 4 [Oryza sativa Japonica Group]	FRL4A_ARATH RecName: Full=FRIGIDA-like protein 4a;	Q6F379_ORYSJ RecName: Full=FRIGIDA-like protein {ECO:0000256|RuleBase:RU364012};	--	GO:0030154,cell differentiation; GO:0009908,flower development; GO:0008150,biological_process; GO:0009987,cellular process; GO:0032502,developmental process; GO:0048869,cellular developmental process; GO:0000003,reproduction; GO:0003006,developmental process involved in reproduction; GO:0007275,multicellular organism development; GO:0009791,post-embryonic development; GO:0022414,reproductive proc…	PF07899.14:Frigida-like protein	--	--	--
Os08g0508700	K14514 ethylene-insensitive protein 3 | (RefSeq) ETHYLENE INSENSITIVE 3-like 3 protein (A)	ETHYLENE INSENSITIVE 3-like 3 protein [Oryza sativa Japonica Group]	TRUE	TRUE	TRUE	FALSE	7.2668	8.0742	7.592	1.7812	2.7836	2.7272	0.4371	0.8543	0.3466	3.6329	2.575	2.7023	8	25211518	25214721	+	OsEIL4	--	K14514 ethylene-insensitive protein 3 | (RefSeq) ETHYLENE INSENSITIVE 3-like 3 protein (A)	ko04016: MAPK signaling pathway - plant; ko04075: Plant hormone signal transduction	ETHYLENE INSENSITIVE 3-like 3 protein [Oryza sativa Japonica Group]	EIL3_ARATH RecName: Full=ETHYLENE INSENSITIVE 3-like 3 protein;	Q0J4K3_ORYSJ SubName: Full=Os08g0508700 protein {ECO:0000313|EMBL:BAF24112.1}; SubName: Full=Putative ethylene-insensitive protein (EIL) {ECO:0000313|EMBL:BAD10248.1};	--	GO:0005634,nucleus; GO:0003677,DNA binding; GO:0003700,DNA-binding transcription factor activity; GO:0000976,transcription cis-regulatory region binding; GO:0009970,cellular response to sulfate starvation; GO:0009873,ethylene-activated signaling pathway; GO:0042762,regulation of sulfur metabolic process; GO:0006355,regulation of DNA-templated transcription; GO:0003674,molecular_function; GO:00036…	PF04873.16:Ethylene insensitive 3	EIL	TF	EIL
Os09g0494200	K20547 basic endochitinase B [EC:3.2.1.14] | (RefSeq) chitinase 9 (A)	chitinase-like protein 1 [Oryza sativa Japonica Group]	FALSE	TRUE	TRUE	FALSE	2.4132	2.3571	2.5638	1.2504	1.8006	1.4806	0.4595	0.5485	1.009	1.8222	3.0631	3.0322	9	19148042	19149871	+	BC15	--	K20547 basic endochitinase B [EC:3.2.1.14] | (RefSeq) chitinase 9 (A)	ko00520: Amino sugar and nucleotide sugar metabolism; ko01100: Metabolic pathways; ko04016: MAPK signaling pathway - plant	chitinase-like protein 1 [Oryza sativa Japonica Group]	CTL1_ARATH RecName: Full=Chitinase-like protein 1; Short=AtCTL1; AltName: Full=Protein ANION ALTERED ROOT MORPHOLOGY; AltName: Full=Protein ECTOPIC DEPOSITION OF LIGNIN IN PITH 1; AltName: Full=Protein ECTOPIC ROOT HAIR 2; AltName: Full=Protein POM-POM1; AltName: Full=Protein SENSITIVE TO HOT TEMPERATURES 2; Flags: Precursor;	A3C087_ORYSJ RecName: Full=Chitinase {ECO:0000256|ARBA:ARBA00012729}; EC=3.2.1.14 {ECO:0000256|ARBA:ARBA00012729};	Predicted chitinase	GO:0048046,apoplast; GO:0005794,Golgi apparatus; GO:0030247,polysaccharide binding; GO:0001708,cell fate specification; GO:0016998,cell wall macromolecule catabolic process; GO:0030244,cellulose biosynthetic process; GO:0006032,chitin catabolic process; GO:0009873,ethylene-activated signaling pathway; GO:0009825,multidimensional cell growth; GO:0010337,regulation of salicylic acid metabolic proce…	PF00182.22:Chitinase class I	--	--	--
Os09g0519100	K13422 transcription factor MYC2 | (RefSeq) transcription factor MYC2 (A)	hypothetical protein EE612_048988 [Oryza sativa]	FALSE	TRUE	TRUE	FALSE	3.6946	3.2311	3.4913	4.1668	3.7118	3.7742	1.3372	1.0761	0.9089	1.6953	2.1208	3.0921	9	20268863	20269717	-	OsbHLH167	--	K13422 transcription factor MYC2 | (RefSeq) transcription factor MYC2 (A)	ko04016: MAPK signaling pathway - plant; ko04075: Plant hormone signal transduction	hypothetical protein EE612_048988 [Oryza sativa]	MYC2_ARATH RecName: Full=Transcription factor MYC2; Short=AtMYC2; AltName: Full=Basic helix-loop-helix protein 6; Short=AtbHLH6; Short=bHLH 6; AltName: Full=Protein JASMONATE INSENSITIVE 1; AltName: Full=R-homologous Arabidopsis protein 1; Short=RAP-1; AltName: Full=Transcription factor EN 38; AltName: Full=Z-box binding factor 1 protein; AltName: Full=bHLH transcription factor bHLH006; AltName: …	A0A0P0XQ00_ORYSJ SubName: Full=Os09g0519100 protein {ECO:0000313|EMBL:BAT08999.1};	--	GO:0005634,nucleus; GO:0003677,DNA binding; GO:0003700,DNA-binding transcription factor activity; GO:0019900,kinase binding; GO:0046983,protein dimerization activity; GO:0043565,sequence-specific DNA binding; GO:0000976,transcription cis-regulatory region binding; GO:0009738,abscisic acid-activated signaling pathway; GO:0106167,extracellular ATP signaling; GO:0009759,indole glucosinolate biosynth…	PF00010.29:Helix-loop-helix DNA-binding domain	bHLH	TF	bHLH
Os09g0572000	K14516 ethylene-responsive transcription factor 1 | (RefSeq) ethylene-responsive transcription factor 1B (A)	ethylene-responsive transcription factor 1B [Oryza sativa Japonica Group]	FALSE	TRUE	TRUE	FALSE	1.1049	1.2669	0.9672	0	0	0	2.4031	2.1851	2.1531	0	0	0	9	22847140	22847950	+	OsERF#087	--	K14516 ethylene-responsive transcription factor 1 | (RefSeq) ethylene-responsive transcription factor 1B (A)	ko04016: MAPK signaling pathway - plant; ko04075: Plant hormone signal transduction	ethylene-responsive transcription factor 1B [Oryza sativa Japonica Group]	ERF92_ARATH RecName: Full=Ethylene-responsive transcription factor 1B; Short=AtERF1B; AltName: Full=Ethylene-responsive element-binding factor 1B; Short=EREBP-1B;	B7F8P7_ORYSJ SubName: Full=Os09g0572000 protein {ECO:0000313|EMBL:BAT09531.1}; SubName: Full=cDNA, clone: J065136G16, full insert sequence {ECO:0000313|EMBL:BAH00995.1};	--	GO:0005634,nucleus; GO:0003677,DNA binding; GO:0003700,DNA-binding transcription factor activity; GO:0000976,transcription cis-regulatory region binding; GO:0006952,defense response; GO:0009873,ethylene-activated signaling pathway; GO:0009867,jasmonic acid mediated signaling pathway; GO:0003674,molecular_function; GO:0003676,nucleic acid binding; GO:0005488,binding; GO:0097159,organic cyclic comp…	PF00847.23:AP2 domain	AP2/ERF-ERF	TF	AP2/ERF->AP2/ERF-ERF
Os10g0531700	K20718 LRR receptor-like serine/threonine-protein kinase ERECTA [EC:2.7.11.1] | (RefSeq) LRR receptor-like serine/threonine-protein kinase ERECTA (A)	hypothetical protein OsI_34439 [Oryza sativa Indica Group]	FALSE	TRUE	TRUE	FALSE	0.31	0.1659	0.2254	0	0.0721	0.0219	0.6374	0.3298	0.7499	0.0414	0	0.1249	10	20652467	20654875	-	Os10g0531700	--	K20718 LRR receptor-like serine/threonine-protein kinase ERECTA [EC:2.7.11.1] | (RefSeq) LRR receptor-like serine/threonine-protein kinase ERECTA (A)	ko04016: MAPK signaling pathway - plant	hypothetical protein OsI_34439 [Oryza sativa Indica Group]	Y1124_ARATH RecName: Full=Probable LRR receptor-like serine/threonine-protein kinase At1g12460; EC=2.7.11.1; Flags: Precursor;	A0A0P0XWJ7_ORYSJ SubName: Full=Os10g0531700 protein {ECO:0000313|EMBL:BAH94977.1}; SubName: Full=Putative receptor-like protein kinase {ECO:0000313|EMBL:AAM88626.1};	--	GO:0016021,integral component of membrane; GO:0005886,plasma membrane; GO:0005524,ATP binding; GO:0106310,protein serine kinase activity; GO:0004674,protein serine/threonine kinase activity; GO:0006468,protein phosphorylation; GO:0000166,nucleotide binding; GO:0003674,molecular_function; GO:0005488,binding; GO:0017076,purine nucleotide binding; GO:0030554,adenyl nucleotide binding; GO:0032553,rib…	PF00069.28:Protein kinase domain	--	--	--
novel.737	K20718 LRR receptor-like serine/threonine-protein kinase ERECTA [EC:2.7.11.1] | (RefSeq) LRR receptor-like serine/threonine-protein kinase ERL1 (A)	receptor kinase-like protein Xa21 isoform X4 [Oryza sativa Japonica Group]	FALSE	TRUE	TRUE	FALSE	2.198	2.5645	1.7761	2.0132	1.2549	2.3242	0.6405	0.568	0.653	1.5853	1.4926	1.8264	11	24437031	24438321	.	--	--	K20718 LRR receptor-like serine/threonine-protein kinase ERECTA [EC:2.7.11.1] | (RefSeq) LRR receptor-like serine/threonine-protein kinase ERL1 (A)	ko04016: MAPK signaling pathway - plant	receptor kinase-like protein Xa21 isoform X4 [Oryza sativa Japonica Group]	Y3475_ARATH RecName: Full=Probable LRR receptor-like serine/threonine-protein kinase At3g47570; EC=2.7.11.1; Flags: Precursor;	A0A0E0J4F3_ORYNI RecName: Full=Protein kinase domain-containing protein {ECO:0000259|PROSITE:PS50011};	--	GO:0016021,integral component of membrane; GO:0005886,plasma membrane; GO:0005524,ATP binding; GO:0106310,protein serine kinase activity; GO:0004674,protein serine/threonine kinase activity; GO:0006468,protein phosphorylation; GO:0000166,nucleotide binding; GO:0003674,molecular_function; GO:0005488,binding; GO:0017076,purine nucleotide binding; GO:0030554,adenyl nucleotide binding; GO:0032553,rib…	PF08263.15:Leucine rich repeat N-terminal domain	--	--	--
