# Supplementary material for: Transcriptomic and metabolomic analyses reveal OsACL-A2 coordinates light signaling, stress responses, and metabolic changes in rice
Source: Front Plant Sci. 2026 Apr 10;17:1789851. doi: 10.3389/fpls.2026.1789851 (PMC13105920; doi:10.3389/fpls.2026.1789851)
Supplement: Supplementary Table 7 — Lesion-associated DEGs in light signaling- and photosynthesis-related pathways. [file Table7.xlsx]

## Sheet: Sheet4
Supplementary Table 7 Lesion-associated DEGs in light signaling- and photosynthesis-related pathways.
Pathway/Module	Gene ID	KO	Symbol	Description	WT-L	lmm64-D	lmm64-L	log2FC (lmm64-L/WT-L)	Trend	log2FC (lmm64-L/lmm64-D)	Trend
Circadian rhythm - plant	Os01g0174000	K16241	HY5-iso1	transcription factor HY5	4.40783	8.0332	1.72857	-1.35049	↓	-2.2164	↓
	Os02g0203000	K16241	HY5	transcription factor HY5	22.0965	72.4784	4.59353	-2.26614	↓	-3.97987	↓
	Os09g0455300	K12126	PIF3a	phytochrome-interacting factor 3	0.619067	0.0292	1.3658	1.14158	↑	5.54763	↑
	Os01g0566800	K12126	PIF3b	phytochrome-interacting factor 3	12.343	3.4905	23.7315	0.943112	↑	2.7653	↑
	Os06g0496400	K12126	PIF3c	phytochrome-interacting factor 3	0.1	0.3534	4.63133	5.53336	↑	3.71205	↑
	Os06g0654900	K12127	PRR1/TOC1	pseudo-response regulator 1	991.007	397.389	1992.13	1.00734	↑	2.32568	↑
	Os02g0685200	K12133	LHY-iso1	MYB-related transcription factor LHY	2.15817	1.89637	6.37857	1.56343	↑	1.74999	↑
	Os05g0449900	K12133	LHY-iso2	MYB-related transcription factor LHY	7.32687	7.4842	2.95773	-1.3087	↓	-1.33936	↓
	Os06g0552900	K16223	FT	protein FLOWERING LOCUS T	25.7211	22.7853	60.1413	1.2254	↑	1.40025	↑
photosynthesis	Os03g0659200	K02639	FDX	ferredoxin	19.7638	17.864	44.7908	1.18034	↑	1.32614	↑
	Os07g0147500	K03541	PsbR	photosystem II 10kDa protein	11883.9	3587.77	22869.8	0.944438	↑	2.67228	↑
	Os04g0610800	K00228	CPOX	coproporphyrinogen III oxidase	66.4744	52.2206	123.781	0.896923	↑	1.2451	↑
