# Supplementary material for: Transcriptomic and metabolomic analyses reveal OsACL-A2 coordinates light signaling, stress responses, and metabolic changes in rice
Source: Front Plant Sci. 2026 Apr 10;17:1789851. doi: 10.3389/fpls.2026.1789851 (PMC13105920; doi:10.3389/fpls.2026.1789851)
Supplement: Supplementary Table 8 — Lesion-associated DEGs in carbon metabolism pathways. [file Table8.xlsx]

## Sheet: Sheet4
Supplementary Table 8 Lesion-associated DEGs in carbon metabolism pathways.
Pathway/Module	Gene ID	KO	Symbol	Description	WT-L	lmm64-D	lmm64-L	log2FC (lmm64-L/WT-L)	Trend	log2FC (lmm64-L/lmm64-D)	Trend
Citrate/acetyl-CoA nodes	Os03g0305100	K01913	ACS	acetate/butyrate---CoA ligase	4.01863	0.330633	10.6842	1.66694	↑	4.99913	↑
	Os04g0119400	K00161	PDHA1	pyruvate dehydrogenase E1 component subunit alpha	69.5113	15.0764	129.62	1.15499	↑	3.08403	↑
	Os09g0449600	K01681	ACO	aconitate hydratase	25.8737	8.6164	47.8192	1.1428	↑	2.45258	↑
Glycolysis / Gluconeogenesis	Os01g0738800	K00850	PFK1	6-phosphofructokinase 1	27.2581	20.502	8.5155	-1.42155	↓	-1.28891	↓
	Os03g0432100	K01006	PPDK	pyruvate, orthophosphate dikinase	0.0747333	0.348433	0.9341	3.88348	↑	1.39477	↑
	Os07g0181000	K00873	PK	pyruvate kinase	26.7765	20.6788	9.72187	-1.20654	↓	-1.10976	↓
	Os09g0298100	K00895	PPi-PFK	diphosphate-dependent phosphofructokinase	6.94613	8.01607	1.99337	-1.54612	↓	-2.02734	↓
	Os10g0159800	K00001	ADH	alcohol dehydrogenase	16.3062	14.3228	6.78303	-1.00945	↓	-1.09838	↓
Galactose metabolism	Os04g0458600	K01785	GALM	aldose 1-epimerase	0.309967	0.171833	1.46413	2.47836	↑	3.07002	↑
	Os06g0573600	K12309	α-GAL	beta-galactosidase	0.7803	0.5215	3.4825	2.40429	↑	2.71454	↑
	Os07g0687900	K18819	GALK	inositol 3-alpha-galactosyltransferase	2.8929	0.4245	9.0586	1.90502	↑	4.39254	↑
	Os12g0555400	K06617	GALT	raffinose synthase	6.68357	3.28373	12.5171	1.15726	↑	1.91379	↑
Flavonoid biosynthesis	Os02g0820400	K13065	HCT	shikimate O-hydroxycinnamoyltransferase	3.93377	3.33373	1.40353	-1.22988	↓	-1.2668	↓
	Os03g0819600	K01859	CHI	chalcone isomerase	19.46	28.8483	7.0157	-1.21488	↓	-2.06062	↓
	Os10g0317900	K05280	F3'H	flavonoid 3'-monooxygenase	2.32293	2.89393	0.570333	-1.76536	↓	-2.36113	↓
	Os11g0530600	K00660	CHS	chalcone synthase 1	1.48583	12.1491	0.423333	-1.76536	↓	-4.86613	↓
	Os04g0175600	K22440	N7OMT	naringenin 7-O-methyltransferase	0.4061	0.127967	2.76103	3.04577	↓	4.46607	↓
Starch and sucrose metabolism	Os03g0833600	K19892	Gn	glucan endo-1,3-beta-glucosidase 4	0.440867	0.192533	0.827267	1.16888	↑	2.07457	↑
	Os04g0164900	K01214	ISA	isoamylase	3.6257	5.2083	1.24237	-1.28997	↓	-2.08681	↓
	Os05g0423701	K01179	EG	endoglucanase	0.645567	0.297833	1.31127	1.26551	↑	2.12297	↑
	Os07g0539100	K19892	Gn	glucan endo-1,3-beta-glucosidase 4	0.777767	0.405867	6.06267	3.2302	↑	3.88258	↑
	Os08g0414700	K16055	TPS/TPP	trehalose 6-phosphate synthase/phosphatase	0.666033	0.0335333	4.1568	2.89719	↑	6.94572	↑
	Os08g0520900	K01214	ISA	isoamylase	1.73647	3.2383	0.7121	-1.03043	↓	-2.20293	↓
	Os09g0255300	K01193	CIN	beta-fructofuranosidase	0.0333333	0.0765667	1.87527	8.2141	↑	4.57148	↑
	Os10g0521000	K01194	TRE	alpha,alpha-trehalase	1.91763	3.06277	0.414733	-1.95324	↓	-2.90934	↓
