# Supplementary material for: Transcriptomic and metabolomic analyses reveal OsACL-A2 coordinates light signaling, stress responses, and metabolic changes in rice
Source: Front Plant Sci. 2026 Apr 10;17:1789851. doi: 10.3389/fpls.2026.1789851 (PMC13105920; doi:10.3389/fpls.2026.1789851)
Supplement: Supplementary Table 9 — List of 130 DAMs associated with lesion formation in lmm64-L. [file Table9.xlsx]

## Sheet: Sheet2
Index	Compounds	Class I	Class II	osacl-L-1	osacl-L-2	osacl-L-3	WT-L-1	WT-L-2	WT-L-3	osacl-D-1	osacl-D-2	osacl-D-3	log2FC (lmm64-L_vs_WT-L)	Trends	log2FC (lmm64-L_vs_lmm64-D)	Trends	cpd_ID
Cmlp002163	Gentioflavoside	Terpenoids	Monoterpenoids	42055.1	33685.2	39110	96421.9	66353.9	75137.7	134772	111931	136263	-1.05068	down	-1.73746	down	-
Hahp000801	alanine betaine	Alkaloids	Monoterpenoids	4.24684e+07	4.09309e+07	4.05171e+07	1.91192e+07	1.69043e+07	1.67433e+07	1.58864e+07	1.74738e+07	1.46039e+07	1.23166	up	1.36934	up	-
pma0253	O-MethylChrysoeriol-5-O-glucoside	Flavonoids	Monoterpenoids	187151	225380	182765	1.03771e+06	777201	876162	1.28495e+06	1.50956e+06	1.26953e+06	-2.1765	down	-2.77123	down	-
pmp001287	N-Benzylmethylene isomethylamine	Alkaloids	Monoterpenoids	3.11416e+07	3.15824e+07	3.1434e+07	1.28296e+07	1.12085e+07	1.12559e+07	8.48455e+06	9.39259e+06	8.61883e+06	1.41566	up	1.82931	up	-
pmp000702	3'-O-D-glucosylgentiopicroside	Terpenoids	Sesquiterpenoids	80164.5	92402.8	121403	265154	236007	228165	519325	756386	749199	-1.31089	down	-2.78411	down	-
Waptp03409	6-Hydroxy-7-Methoxychromanon*	Lignans and Coumarins	Tannin	767393	724868	733671	4.77514e+06	4.68956e+06	4.3201e+06	3.2551e+06	3.10808e+06	2.96378e+06	-2.6306	down	-2.067	down	-
Latp003160	6-Hydroxymellein*	Lignans and Coumarins	Tannin	767393	724868	733671	4.77514e+06	4.68956e+06	4.3201e+06	3.2551e+06	3.10808e+06	2.96378e+06	-2.6306	down	-2.067	down	C02379
Hmyp002656	Methyl dioxindole-3-acetate	Alkaloids	Anthraquinone	107796	79437.3	80271.7	140025	181366	244220	240728	214571	296583	-1.08024	down	-1.49094	down	-
Wasyqp3073	p-Coumaroyl Aminogalactitol	Phenolic acids	Phenolic acids	1.51078e+06	1.55681e+06	1.39918e+06	4.11779e+06	3.92926e+06	3.92423e+06	3.06165e+06	3.60189e+06	3.21404e+06	-1.42227	down	-1.14492	down	-
MWSslk136	Pectolinarin	Flavonoids	Phenolic acids	100035	110417	95859	253165	231011	238649	295348	285883	286196	-1.23865	down	-1.50174	down	-
mws1212	Ferulic acid methyl ester	Phenolic acids	Phenolic acids	791523	801733	911010	2.25064e+06	2.03532e+06	1.81454e+06	2.97087e+06	2.84169e+06	2.76627e+06	-1.28454	down	-1.77639	down	-
MWSHY0104	Luteolin-7-O-glucoside (Cynaroside)	Flavonoids	Phenolic acids	1.42615e+07	1.90855e+07	2.0583e+07	6.78415e+07	7.65469e+07	6.47139e+07	4.21486e+07	4.81168e+07	4.74923e+07	-1.95505	down	-1.35297	down	C03951
Xmyp005654	Kaempferol-4'-O-glucoside*	Flavonoids	Phenolic acids	1.40812e+07	1.95842e+07	2.10141e+07	6.80039e+07	7.4724e+07	5.48353e+07	3.65897e+07	4.9061e+07	4.64802e+07	-1.85324	down	-1.2729	down	-
Zbsp004128	Tricin-4'-O-(guaiacylglycerol)ether-5-O-glucoside-7-O-glucoside	Flavonoids	Phenolic acids	54773.9	59329.1	66837.4	180036	239751	168764	127236	202821	150210	-1.70165	down	-1.40832	down	-
Smnp001863	8-O-methyl-7-hydroxyaloin B	Quinones	Phenolic acids	120951	63165.4	83810.5	864145	605172	818294	445223	361553	360723	-3.09393	down	-2.12351	down	-
Zmzp004111	Selagin	Flavonoids	Phenolic acids	96539.7	86824.9	79261.1	186874	297204	221090	210484	341616	160817	-1.42496	down	-1.44073	down	C19739
pma0214	6-C-Methylquercetin-3-O-glucoside	Flavonoids	Phenolic acids	750680	749468	844790	3.10961e+06	3.9705e+06	3.65776e+06	3.50997e+06	2.81527e+06	2.15001e+06	-2.19509	down	-1.85371	down	-
Hmzp003994	Pedaliin*	Flavonoids	Phenolic acids	730213	386528	323361	3.20556e+06	2.59421e+06	4.29269e+06	2.58498e+06	1.87955e+06	1.66883e+06	-2.80904	down	-2.09051	down	-
Zbsp003857	3'-O-Methyltricetin-5-O-glucoside*	Flavonoids	Phenolic acids	730213	386528	323361	3.20556e+06	2.59421e+06	4.29269e+06	2.58498e+06	1.87955e+06	1.66883e+06	-2.80904	down	-2.09051	down	-
Xmyp005599	Kaempferol-3-O-galactoside-4'-O-glucoside	Flavonoids	Phenolic acids	94458.6	114742	111096	326778	423654	440516	261743	310462	232447	-1.89463	down	-1.32896	down	-
WaTKp01218	2-(2-Ethynyl-2,4-cyclopentadien-1-ylidene)ethenol	Others	Phenolic acids	1.06509e+06	1.08374e+06	1.0532e+06	489434	433281	381265	310759	374769	306475	1.29606	up	1.69057	up	-
Wasyqp1765	Styrylamine	Alkaloids	Phenolic acids	6.348e+07	6.34441e+07	6.12665e+07	3.01647e+07	2.60962e+07	2.54144e+07	1.99566e+07	2.40576e+07	2.03064e+07	1.20422	up	1.54884	up	-
pmp001198	6-Deoxyfagomine	Alkaloids	Phenolic acids	1.21108e+07	1.31038e+07	1.13056e+07	5.87434e+06	4.96284e+06	4.89997e+06	3.57587e+06	3.34203e+06	2.77195e+06	1.21452	up	1.91415	up	-
Hmtp000776	4,5,6-Trihydroxy-2-cyclohexen-1-ylideneacetonitrile	Alkaloids	Phenolic acids	1.11025e+06	1.08062e+06	1.16037e+06	435122	398853	401207	366160	359114	344473	1.43997	up	1.64743	up	-
Lcfp036464	Indoline	Alkaloids	Phenolic acids	6.35352e+07	6.09887e+07	6.49254e+07	3.19369e+07	2.61952e+07	2.90409e+07	2.29704e+07	2.54418e+07	2.22144e+07	1.11986	up	1.42353	up	-
pmb0782	Piperidine	Alkaloids	Phenolic acids	6.76827e+06	7.30351e+06	7.10903e+06	3.0343e+06	2.60375e+06	2.54019e+06	1.59379e+06	1.78931e+06	1.44703e+06	1.3729	up	2.13262	up	C01746
Wcjp002598	8-hydroxyquinoline	Alkaloids	Phenolic acids	724486	656010	765001	383322	319076	298826	233993	302382	250754	1.09955	up	1.44664	up	C19434
MWS1860	Pyrrolidin	Alkaloids	Phenolic acids	1.21742e+06	1.14916e+06	1.22061e+06	529094	519862	505410	497059	560816	468852	1.20652	up	1.23241	up	-
Waptp01054	4-(2-aminoethenyl)phenol*	Alkaloids	Phenolic acids	6.32541e+06	6.919e+06	6.32232e+06	3.57359e+06	3.13603e+06	2.86939e+06	1.92042e+06	2.68477e+06	1.8007e+06	1.03045	up	1.61093	up	-
pmp000724	Pseudoephedrine	Alkaloids	Phenolic acids	654577	643107	614236	266104	198666	204675	200460	192943	188820	1.51399	up	1.71538	up	C02765
Yacp000453	3-hydroxy-1-methylpyrrolidin-2-one*	Alkaloids	Phenolic acids	3.81721e+07	3.22384e+07	3.07807e+07	1.35937e+07	1.29273e+07	1.28594e+07	1.21187e+07	1.24956e+07	1.20163e+07	1.36153	up	1.46596	up	-
Hmzp006046	Sesaminol 2-O-Beta-D-Glucoside	Lignans and Coumarins	Phenolic acids	44309.8	41186.7	32437.6	109278	98391.2	95099.4	148889	151189	138514	-1.36024	down	-1.8949	down	-
Lamp000484	4-Methylazetidine-2-Carboxylic acid*	Alkaloids	Phenolic acids	3.00231e+07	2.64696e+07	2.55822e+07	5.96312e+06	5.63413e+06	5.625e+06	5.8475e+06	5.41505e+06	5.59234e+06	2.25267	up	2.28377	up	-
pmb0037	Hordenine	Alkaloids	Phenolic acids	858410	799666	825035	354997	272271	287915	237583	269449	261368	1.44002	up	1.69222	up	C06199
Lmhp003658	Monohydroxy-trimethoxyflavone-O-(6''-malonyl)glucoside	Flavonoids	Phenolic acids	689386	772134	741168	174356	190587	168238	411000	171127	167548	2.04657	up	1.55493	up	-
Wbmp003302	Frambinone	Others	Phenolic acids	601249	581094	551260	1.57939e+06	1.27223e+06	1.42523e+06	1.17109e+06	1.45466e+06	1.14099e+06	-1.30277	down	-1.11954	down	-
Wccp002870	2-Amino-5-[(1-Carboxy-2-Phenylethyl)Amino]-5-Oxopentanoic acid	Alkaloids	Phenolic acids	5.1497e+06	4.89315e+06	5.43797e+06	2.1919e+06	2.23962e+06	2.14403e+06	1.26103e+06	1.47261e+06	1.28532e+06	1.2353	up	1.94559	up	-
Wbtp006052	Protoapigenone	Flavonoids	Phenolic acids	164019	94348.7	91322.9	1.84051e+06	1.57807e+06	1.52597e+06	941954	1.1135e+06	982856	-3.82169	down	-3.11912	down	-
Zbsp004183	Tricin-5-O-(3'-malonyl)glucoside-7-O-glucoside	Flavonoids	Phenolic acids	554523	313785	503436	126558	144230	137675	201756	194417	169122	1.74773	up	1.27893	up	-
MWSmce016	Nicotinic Acid Methyl Ester(Methyl Nicotinate)	Alkaloids	Phenolic acids	135096	137822	97397.6	345664	329976	409003	296270	426865	301914	-1.55039	down	-1.46887	down	-
Zbsp004450	3'-O-Methyltricetin-7-O-glucoside	Flavonoids	Phenolic acids	375407	394288	301369	1.60785e+06	1.39808e+06	2.55622e+06	1.15174e+06	2.28303e+06	1.63827e+06	-2.3766	down	-2.24381	down	-
Lmsp004137	3,4,2',4',6'-Pentahydroxychalcone	Flavonoids	Phenolic acids	25676.7	44717.3	27748.9	90719.3	80239.9	90537.7	93619	99395.2	78610.3	-1.41384	down	-1.46866	down	C15525
Zmqp002952	Delphinidin-3-O-rutinoside-7-O-glucoside	Flavonoids	Phenolic acids	7142.81	9259.2	8576	56065.7	63941.3	66463	21424	13014.6	18298.3	-2.90021	down	-1.07815	down	-
pmp000518	7-Hydroxyrutaecarpine	Alkaloids	Alcohol compounds	8392.57	8392.57	8392.57	60740.4	67249.9	87552.1	114311	107861	41962.9	-3.09775	down	-3.39106	down	-
Zbbp005255	Aureusidin	Flavonoids	Ketone compounds	14804.9	11961	23340.6	54495.8	76311.3	60809.5	42582.5	43734.3	25395.2	-1.93515	down	-1.15672	down	C08576
MWSHY0058	Luteolin (5,7,3',4'-Tetrahydroxyflavone)*	Flavonoids	Chromone	14804.9	11961	23340.6	54495.8	76311.3	60809.5	42582.5	43734.3	25395.2	-1.93515	down	-1.15672	down	C01514
Hmbp002730	Isoscutellarein*	Flavonoids	Aldehyde compounds	14804.9	11961	23340.6	54495.8	76311.3	60809.5	42582.5	43734.3	25395.2	-1.93515	down	-1.15672	down	C10097
pmp001066	6'-O-Sinapoylgeniposide	Terpenoids	Others	14698.2	14698.2	14698.2	402729	299073	364957	407782	275482	299012	-4.59648	down	-4.47745	down	-
Waptp04899	Jaceosidin-7-O-(6''-O-p-coumaroyl)glucoside-4'-O-glucoside	Flavonoids	Alcohol compounds	25106.4	25106.4	25106.4	309967	348699	279659	173356	125532	145090	-3.639	down	-2.5594	down	-
MWSHY0141	7-Hydroxy-4-chromone	Others	Ketone compounds	19069.2	19069.2	19069.2	134620	129329	95346	196682	189637	162073	-2.65089	down	-3.26093	down	-
mws0009	Coniferaldehyde	Others	Others	8145.03	8145.03	8145.03	140450	40725.2	66793.2	131004	151248	111241	-3.34313	down	-4.00931	down	C02666
pmp000087	2-Feruloyl-sn-glycerol	Phenolic acids	Alcohol compounds	43180.4	36607.5	22907.6	74879.6	118389	81767.4	73491.6	90243.9	53598.7	-1.42125	down	-1.08154	down	-
mws2627	Tamarixetin (3,3',5,7-Tetrahydroxy-4'-Methoxyflavone)	Flavonoids	Others	12381	17022.9	7606.8	1521.36	1521.36	1521.36	127597	94057.9	85934.7	3.01954	up	-3.055	down	C10188
MWSHC2035	4-Methoxycinnamic acid	Phenolic acids	Alcohol compounds	21696.9	21696.9	21696.9	172978	170567	236502	208019	164813	167844	-3.15565	down	-3.05424	down	-
zjgp122317	4-O-(2''-O-acetyl-6''-P-coumaroyl-β-D-glucopyranosyl)-P-coumaric acid	Others	Ketone compounds	938921	1.02973e+06	1.10375e+06	187784	187784	187784	1.36384e+07	1.44754e+07	1.4256e+07	2.44726	up	-3.7856	down	-
Lmlp003161	N-Feruloylputrescine	Alkaloids	Alcohol compounds	2.41504e+06	2592839	2.15261e+06	62214.8	45931.2	86391.9	9186.23	9186.23	9186.23	5.20194	up	8.02141	up	C10497
Lmjp004404	Quercetagetin-3-Methyl Ether	Flavonoids	Coumarins	2200.88	2200.88	2200.88	21095.1	12840	12093.1	15630.4	15760	20268.7	-2.8014	down	-2.96791	down	-
pmb0235	O-Feruloyl coumarin	Lignans and Coumarins	Coumarins	117747	106069	96782.8	7661.03	7661.03	7661.03	7661.03	7661.03	7661.03	3.80212	up	3.80212	up	-
Lmyp003772	2-Hydroxy-4,7-dimethoxy-1,4-benzoxazin-3(4H)-one (HDMBOA)	Alkaloids	Lignans	69533.2	9243	46170	1848.6	1848.6	1848.6	1848.6	1848.6	1848.6	4.49377	up	4.49377	up	-
Wafp003158	N-Feruloylhomoagmatine	Alkaloids	Coumarins	2.2322e+06	2.7125e+06	2.4928e+06	71651.7	71651.7	71651.7	71651.7	71651.7	71651.7	5.11271	up	5.11271	up	-
Zmxp002867	Chrysoeriol-5,7-di-O-glucoside	Flavonoids	Lignans	193707	131431	141146	366596	366193	329590	338302	347674	315972	-1.18802	down	-1.10353	down	-
Wafp002988	1-O-Feruloyllysine	Alkaloids	Coumarins	636981	397982	522666	23152.4	23152.4	23152.4	23152.4	23152.4	23152.4	4.48708	up	4.48708	up	-
Hmhn003518	4-O-β-D-glucopyranosylferulic acid	Phenolic acids	Coumarins	1.82339e+06	1.5042e+06	1.78897e+06	7.22122e+06	7.23204e+06	7.29578e+06	7.50803e+06	7.72014e+06	7.38893e+06	-2.08771	down	-2.14417	down	-
Hmsn002272	Demethyl coniferin	Others	Coumarins	714001	848318	654606	1.83124e+06	1.88116e+06	1.90342e+06	1.88926e+06	1.86962e+06	1.92227e+06	-1.34094	down	-1.35762	down	-
Lmtn002233	Androsin	Others	Coumarins	714001	848318	654606	1.83124e+06	1.88116e+06	1.90342e+06	1.88926e+06	1.86962e+06	1.92227e+06	-1.34094	down	-1.35762	down	-
Wasyqn2983	3-[4-(Beta-D-Glucopyranosyloxy)Phenyl]Propionic Acid*	Phenolic acids	Flavones	714001	848318	654606	1.83124e+06	1.88116e+06	1.90342e+06	1.88926e+06	1.86962e+06	1.92227e+06	-1.34094	down	-1.35762	down	-
mws2108	Cryptochlorogenic acid (4-O-Caffeoylquinic acid)*	Phenolic acids	Flavones	236719	170684	184624	1.22842e+06	1.05919e+06	1.28526e+06	544054	626348	523353	-2.59335	down	-1.51649	down	-
Lman002731	Grevilloside F	Phenolic acids	Flavones	116330	95205.8	80430.9	412847	391985	412071	432184	593109	513561	-2.05934	down	-2.39798	down	-
MWStz585	Nepetin-7-glucoside	Flavonoids	Flavonols	604296	390681	619850	1.70044e+06	1.94803e+06	2.58592e+06	1.84005e+06	1.86115e+06	1.68925e+06	-1.94887	down	-1.73902	down	-
Hmhn003067	Phenylpropionic acid-O-β-D-glucopyranoside*	Phenolic acids	Flavones	1.69925e+06	1.82422e+06	1.42046e+06	3.76727e+06	3.43218e+06	4.01618e+06	2.77152e+06	4.62627e+06	4.23733e+06	-1.18178	down	-1.23475	down	-
Rfn048602	Melilotoside*	Phenolic acids	Flavones	1.69925e+06	1.82422e+06	1.42046e+06	3.76727e+06	3.43218e+06	4.01618e+06	2.77152e+06	4.62627e+06	4.23733e+06	-1.18178	down	-1.23475	down	-
pmn001419	1-O-p-Coumaroyl-β-D-glucose*	Phenolic acids	Flavonols	3.36978e+06	3.52643e+06	3.00653e+06	7.78999e+06	7.46023e+06	8.87342e+06	9.51611e+06	7.19102e+06	8.5578e+06	-1.28455	down	-1.35124	down	C16827
Zmhn002301	p-Coumaric acid-4-O-glucoside*	Phenolic acids	Flavones	3.36978e+06	3.52643e+06	3.00653e+06	7.78999e+06	7.46023e+06	8.87342e+06	9.51611e+06	7.19102e+06	8.5578e+06	-1.28455	down	-1.35124	down	C06739
pmb2833	3-O-Feruloylquinic acid-O-glucoside*	Phenolic acids	Flavones	885637	919290	1.00867e+06	2.47519e+06	2.08318e+06	2.30156e+06	2.12851e+06	2.25858e+06	2.00946e+06	-1.28578	down	-1.18488	down	-
pmb2554	5-O-Feruloyl quinic acid glucoside*	Phenolic acids	Flavonols	885637	919290	1.00867e+06	2.47519e+06	2.08318e+06	2.30156e+06	2.12851e+06	2.25858e+06	2.00946e+06	-1.28578	down	-1.18488	down	-
Wasn003817	Glucosyl 5,8-dihydroxy-2,6-dimethylocta-2,6-dienoic acid	Terpenoids	Flavones	108172	94511.5	124846	946125	692014	717773	542312	589848	532933	-2.84659	down	-2.34591	down	-
ZBN0104	Kaempferol-3-O-(6'''-Caffeoyl)glucosyl-(1→2)-Galactoside	Flavonoids	Other Flavonoids	686250	783838	965201	1.4864e+06	1.55071e+06	2.01738e+06	3.14474e+06	3.7556e+06	2.9191e+06	-1.05347	down	-2.01155	down	-
Wcfn007146	Smiglaside C (Not Validated) + 1Acetyl	Others	Flavones	610893	569433	591510	2.20554e+06	1.97458e+06	1.93641e+06	1.97265e+06	2.07085e+06	1.88981e+06	-1.78747	down	-1.74359	down	-
Zaln004057	4-caffeoylshikimic acid*	Phenolic acids	Flavones	919128	838699	700326	3.22735e+06	3.05413e+06	3.22249e+06	1.00061e+07	7.9936e+06	1.02757e+07	-1.95096	down	-3.5239	down	-
Zaln004082	3-O-caffeoylshikimic acid*	Phenolic acids	Chalcones	939014	818382	780067	2.89609e+06	3.24165e+06	3.14802e+06	1.02655e+07	9.28582e+06	1.10668e+07	-1.87163	down	-3.59293	down	-
Lmhn003074	Feruloylmalic acid	Phenolic acids	Anthocyanidins	115996	159248	169021	504182	436477	514939	347316	486046	423197	-1.71212	down	-1.49999	down	-
pme1605	Kaempferol-3-O-robinobioside(Biorobin)*	Flavonoids	Aurones	582386	731931	615048	1.99785e+06	2.17062e+06	3.01727e+06	1.4062e+06	1.91651e+06	1.09072e+06	-1.89701	down	-1.19378	down	-
Hmcn000773	6'-O-Glucosylaucubin	Terpenoids	Flavones	69141.8	74549.8	53771	36488.8	33318.2	22693.1	25383.9	26763.1	23694.4	1.09405	up	1.38052	up	-
pme1216	2-Picolinic acid	Alkaloids	Flavones	66986	70070.7	61112.1	116249	154635	128044	169329	241664	214166	-1.0094	down	-1.65749	down	C10164
MWSmce264	Hydroxytyrosol	Others	Flavones	146832	141506	169099	303312	311037	340838	392060	407863	386175	-1.06221	down	-1.37457	down	-
Ymjm000134	7R-Dihydrodehydrodiconferyl alcohol 4-O-β-D-glucopyranoside	Lignans and Coumarins	Flavonols	111531	116492	96544.2	609162	591859	541749	1.55623e+06	1.86635e+06	1.68008e+06	-2.42479	down	-3.97466	down	-
Lcsn000626	Rubusin B	Others	Flavonols	526351	428934	380444	862654	906715	982690	870606	1.1894e+06	796167	-1.04288	down	-1.09646	down	-
Waptn02000	Fertaric acid glucoside	Phenolic acids	Flavones	31797.8	59690	65365.8	362135	308886	345516	109529	188113	150446	-2.69617	down	-1.51436	down	-
Zbdn007423	6,7-Dimethoxy-4-chromanone	Flavonoids	Flavones	367134	303301	354805	759009	818969	726840	1.0194e+06	1.03038e+06	1.09487e+06	-1.16869	down	-1.61694	down	-
pmn001572	Agrimonolide-6-O-glucoside	Lignans and Coumarins	Flavonols	33733	47261	38313.6	162852	172440	129642	262311	217384	298263	-1.96234	down	-2.70501	down	-
mws0906	Coniferin	Others	Flavonols	733235	716314	749991	1.52209e+06	1.58399e+06	1.47956e+06	2.70776e+06	3.10517e+06	2.87721e+06	-1.05992	down	-1.98218	down	C00761
mws0178	Chlorogenic acid (3-O-Caffeoylquinic acid)*	Phenolic acids	Other Flavonoids	297571	223681	137265	1.47804e+06	1.39929e+06	1.47356e+06	702494	978089	566669	-2.72402	down	-1.77087	down	C00852
mad2394	Sinapoyl-p-coumaroyltartaric acid	Phenolic acids	Other Flavonoids	4114.89	4114.89	4114.89	74695.1	40656.8	40381.6	23648.2	40063.8	31976	-3.65712	down	-2.95445	down	-
Wacyn05614	3-O-Caffeoyl-4-O-p-Coumaroylquinic acid*	Phenolic acids	Flavanones	143760	106006	179024	425993	356911	355467	884718	918630	820727	-1.40863	down	-2.61347	down	-
pmn001420	1-O-Caffeoyl-β-D-glucose*	Phenolic acids	Flavonols	737298	512242	574391	1.8681e+06	1.81905e+06	1307716	2.99331e+06	3.73524e+06	2.79019e+06	-1.4534	down	-2.38372	down	C10433
Zmhn001793	6-O-Caffeoyl-D-glucose*	Phenolic acids	Flavonols	737298	512242	574391	1.8681e+06	1.81905e+06	1307716	2.99331e+06	3.73524e+06	2.79019e+06	-1.4534	down	-2.38372	down	-
pmb3062	1-O-Eudesmoylquinic acid	Phenolic acids	Flavonols	42302.3	12556.2	15857.2	100221	99148.4	54734.3	60264.1	73567.9	52453.8	-1.84531	down	-1.39741	down	-
Zmjn004640	2,6-Diferuloyl-2'-acetylsucrose	Phenolic acids	Flavanones	91810.5	111521	83107.2	16621.4	16621.4	16621.4	952871	995922	1.24674e+06	2.52214	up	-3.47976	down	-
Wacyn05736	3-O-Caffeoyl-5-O-p-Coumaroylquinic acid*	Phenolic acids	Flavanones	143760	139837	130096	330236	376082	432130	933706	795715	789666	-1.46044	down	-2.60627	down	-
pmn001320	1-O-p-Cumaroylglycerol	Phenolic acids	Flavonols	3369.53	3369.53	3369.53	73467.1	69334.9	71849.5	26916.1	28355.2	16847.7	-4.40834	down	-2.8348	down	-
Wbtn006810	6,7-dihydroxy-1,3-dimethoxyxanthen-9-one	Flavonoids	Flavanonols	2720.34	2720.34	2720.34	13601.7	23613.3	17865.1	21833.5	26858.7	17892.9	-2.75471	down	-3.02838	down	-
Hmbn003347	Regaloside F	Phenolic acids	Flavanonols	5087.38	5087.38	5087.38	63989.1	143771	89865.7	44444.9	27893.5	25436.9	-4.28547	down	-2.67951	down	-
pme1598	Hesperetin-5-O-glucoside	Flavonoids	Flavanones	344090	203722	206338	687974	754877	888652	834509	981831	767570	-1.62834	down	-1.77663	down	-
mws0856	Quercetin-4'-O-glucoside (Spiraeoside)	Flavonoids	Flavonols	344090	203722	206338	687974	754877	888652	834509	981831	767570	-1.62834	down	-1.77663	down	-
MWSmce025	Fraxetin-8-O-glucoside (Fraxin)	Lignans and Coumarins	Flavonols	8794.34	8794.34	8794.34	90007.5	87208.7	43971.7	107583	100649	80381.1	-3.06759	down	-3.45145	down	C09266
Wasn002933	1-O-(3,4,5-Trimethoxybenzoyl)-B-D-Glucopyranoside	Phenolic acids	Flavones	101357	85019.9	93455.9	324228	209885	359157	388954	607889	439856	-1.67453	down	-2.36012	down	-
mws1290	Kaempferol-3-O-(6''-p-Coumaroyl)glucoside (Tiliroside)*	Flavonoids	Alkaloids	3003.25	3003.25	3003.25	94345.1	70744.4	85170.6	29705.4	45917.6	15016.2	-4.7958	down	-3.33058	down	C17140
ZBN0043	Kaempferol-3-O-(2''-p-Coumaroyl)galactoside*	Flavonoids	Alkaloids	3003.25	3003.25	3003.25	94345.1	70744.4	85170.6	29705.4	45917.6	15016.2	-4.7958	down	-3.33058	down	-
MWSslk252	Didymin (Isosakuranetin-7-O-rutinoside)*	Flavonoids	Plumerane	3003.25	3003.25	3003.25	94345.1	70744.4	85170.6	29705.4	45917.6	15016.2	-4.7958	down	-3.33058	down	-
mws0791	Poncirin (Isosakuranetin-7-O-neohesperidoside)*	Flavonoids	Alkaloids	3003.25	3003.25	3003.25	94345.1	70744.4	85170.6	29705.4	45917.6	15016.2	-4.7958	down	-3.33058	down	C09830
Lmhn002321	Vnilloylcaffeoyltartaric acid	Phenolic acids	Piperidine alkaloids	2238.95	2238.95	2238.95	77728.3	11194.7	46533.2	48473.7	34401.5	67320.2	-4.3339	down	-4.48291	down	-
Wbtn006721	6,8-dihydroxy-3-methyl-9-oxoxanthene-1-carboxylic acid	Others	Alkaloids	19241.3	10612.8	16606.6	145322	133359	162287	86055.7	95162.1	106904	-3.24659	down	-2.63259	down	-
Zbfn002169	3'-p-Coumaroyl-sucrose	Phenolic acids	Plumerane	35673.1	46569	31503.9	182796	182518	112516	6300.79	6300.79	6300.79	-2.07068	down	2.58918	up	-
mws1329	Quercetin-7-O-glucoside	Flavonoids	Piperidine alkaloids	97819.9	97819.9	97819.9	861795	624064	758694	520990	843109	489100	-2.93519	down	-2.65878	down	C12639
Lmtn002796	Aromadendrin-7-O-glucoside	Flavonoids	Quinoline alkaloids	59947.2	59947.2	59947.2	388255	527857	411191	299736	342238	423481	-2.8837	down	-2.56667	down	-
mws1360	Aromadendrin-3-O-rhamnoside; Engeletin	Flavonoids	Pyrrole alkaloids	2115.93	2115.93	2115.93	43979.9	30981.8	38275.1	21861.7	19788.8	10579.7	-4.15694	down	-3.04056	down	-
Lmbn001162	Cichoriin*	Lignans and Coumarins	Alkaloids	10255.6	10255.6	10255.6	81767.3	76985.5	51278.1	130440	123020	145831	-2.77115	down	-3.69799	down	C09206
Wafn002319	4-O-(3'-O-alpha-D-Glucopyranosyl)caffeoylquinic acid	Phenolic acids	Alkaloids	5083.84	5083.84	5083.84	25419.2	33551.3	27851.2	49669.3	66574.2	62389.7	-2.5091	down	-3.54998	down	-
Lmhn002140	Feruloyltartaric acid (Fertaric acid)	Phenolic acids	Pyrrole alkaloids	4616.93	4616.93	4616.93	107373	31148.2	68362.9	44141	23084.7	43905.1	-3.90078	down	-3.00422	down	-
Wayn004278	3-O-Methylellagic acid 4'-rhamnoside	Tannins	Alkaloids	1778.69	1778.69	1778.69	16163.1	8893.44	13140.1	24705.8	14737.1	20259	-2.8396	down	-3.48393	down	-
Jmgn002726	C-glucosyl-C-arabinosyl-2-hydroxynaringenin	Flavonoids	Alkaloids	60024.5	60024.5	60024.5	539684	590893	425202	315395	338871	300122	-3.11098	down	-2.40599	down	-
Lmbn001181	Fraxetin-7,8-di-O-glucoside	Lignans and Coumarins	Alkaloids	18342.1	18342.1	18342.1	142370	147862	180403	108488	269769	519515	-3.09642	down	-4.02816	down	-
mws0853	Sinapyl alcohol	Others	Pyridine alkaloids	12119.8	19878.4	12221.1	2423.97	2423.97	2423.97	55298.6	33064.9	28336.7	2.60427	up	-1.40006	down	C02325
pmb2936	Disinapoyl glucoside	Phenolic acids	Plumerane	93806.7	145770	123585	31452.1	67913.1	55158	65014.8	35436.2	64340.1	1.23279	up	1.13997	up	-
Lmtn002916	Mearnsetin-3-O-glucoronide	Flavonoids	Phenolamine	4744.84	4744.84	4744.84	30564.5	28767.5	23724.2	27753.3	40883.1	34867.3	-2.54469	down	-2.86222	down	-
MWStz454	Cannabiscitrin	Flavonoids	Alkaloids	19076.4	19076.4	19076.4	156946	152565	249531	105340	101892	143641	-3.28814	down	-2.61613	down	-
Wayn004603	Tricetin 3'-glucuronide	Flavonoids	Phenolamine	2567.9	2567.9	2567.9	29227.8	24059.9	29292.7	56020.7	14563.8	12839.5	-3.42218	down	-3.43684	down	-
Lmbn015605	Phthalic acid,6-ethyl-3-octylbutyl ester	Phenolic acids	Phenolamine	2527.66	2527.66	2527.66	14271.6	13324.8	13268.5	17021.8	20066	19872.7	-2.43003	down	-2.90913	down	-
Lmfn001158	Ginnalin A (2,6-Di-O-Galloyl-1,5-Anhydro-D-Glucitol)	Tannins	Pyridine alkaloids	10173.7	9577.98	21318.3	1915.6	1915.6	1915.6	1915.6	1915.6	1915.6	2.83726	up	2.83726	up	-
MWS0205	Allantoin	Alkaloids	Alkaloids	264286	281289	270035	11754.7	11754.7	11754.7	11754.7	11754.7	11754.7	4.5316	up	4.5316	up	C01551

## Sheet: Sheet1
Index	Compounds	物质	Class I	物质一级分类	Class II	物质二级分类	Formula	Level	CAS	osacl-L-1	osacl-L-2	osacl-L-3	WT-L-1	WT-L-2	WT-L-3	VIP	P-value	FDR	Fold_Change	Log2FC	Type	cpd_ID	kegg_map
Cmlp002163	Gentioflavoside	龙胆黄苷	Terpenoids	萜类	Monoterpenoids	倍萜	C16H22O10	1	34239-17-3	42055.1	33685.2	39110	96421.9	66353.9	75137.7	1.14512	0.0364304	0.071218	0.48274	-1.05068	down	-	-
pmp000702	3'-O-D-glucosylgentiopicroside	3'-O-D-葡萄糖酰龙胆苦苷	Terpenoids	萜类	Monoterpenoids	倍萜	C22H30O14	2	-	80164.5	92402.8	121403	265154	236007	228165	1.16945	0.000977047	0.00814519	0.403072	-1.31089	down	-	-
pmp001066	6'-O-Sinapoylgeniposide	6'-O-芥子酰京尼平苷	Terpenoids	萜类	Monoterpenoids	倍萜	C28H34O14	3	1012306-66-9	14698.2	14698.2	14698.2	402729	299073	364957	1.21368	0.00780177	0.0258047	0.0413353	-4.59648	down	-	-
Wasn003817	Glucosyl 5,8-dihydroxy-2,6-dimethylocta-2,6-dienoic acid	葡萄糖基 5,8-二羟基-2,6-二甲基八碳-2,6-二烯酸	Terpenoids	萜类	Monoterpenoids	倍萜	C16H26O9	2	-	108172	94511.5	124846	946125	692014	717773	1.20525	0.0131742	0.0353076	0.139024	-2.84659	down	-	-
Hmcn000773	6'-O-Glucosylaucubin	6'-O-葡萄糖桃叶珊瑚苷	Terpenoids	萜类	Sesquiterpenoids	倍半萜	C21H32O14	3	-	69141.8	74549.8	53771	36488.8	33318.2	22693.1	1.1051	0.0131037	0.0352786	2.13473	1.09405	up	-	-
Wayn004278	3-O-Methylellagic acid 4'-rhamnoside	3-O-甲基鞣花酸 4'-O-β-D-葡萄糖苷	Tannins	鞣质	Tannin	鞣质	C21H18O12	3	-	1778.69	1778.69	1778.69	16163.1	8893.44	13140.1	1.19617	0.0351131	0.0691887	0.1397	-2.8396	down	-	-
Lmfn001158	Ginnalin A (2,6-Di-O-Galloyl-1,5-Anhydro-D-Glucitol)	条茶槭甲素	Tannins	鞣质	Tannin	鞣质	C20H20O13	3	-	10173.7	9577.98	21318.3	1915.6	1915.6	1915.6	1.17364	0.0910207	0.143743	7.1466	2.83726	up	-	-
Smnp001863	8-O-methyl-7-hydroxyaloin B	8-O-甲基-7-羟基芦荟素 B	Quinones	醌类	Anthraquinone	蒽醌	C22H24O10	3	-	120951	63165.4	83810.5	864145	605172	818294	1.19141	0.0110667	0.0313044	0.117121	-3.09393	down	-	-
Wasyqp3073	p-Coumaroyl Aminogalactitol	对香豆酰氨基半乳糖醇	Phenolic acids	酚酸类	Phenolic acids	酚酸类	C15H21NO8	1	-	1.51078e+06	1.55681e+06	1.39918e+06	4.11779e+06	3.92926e+06	3.92423e+06	1.2125	1.30556e-05	0.00140901	0.373124	-1.42227	down	-	-
mws1212	Ferulic acid methyl ester	阿魏酸甲酯	Phenolic acids	酚酸类	Phenolic acids	酚酸类	C11H12O4	3	2309-07-1	791523	801733	911010	2.25064e+06	2.03532e+06	1.81454e+06	1.1975	0.0067806	0.023849	0.410502	-1.28454	down	-	-
pmp000087	2-Feruloyl-sn-glycerol	2-阿魏酰-sn-甘油	Phenolic acids	酚酸类	Phenolic acids	酚酸类	C13H16O6	3	-	43180.4	36607.5	22907.6	74879.6	118389	81767.4	1.09935	0.0350656	0.0691887	0.373389	-1.42125	down	-	-
MWSHC2035	4-Methoxycinnamic acid	4-甲氧基肉桂酸	Phenolic acids	酚酸类	Phenolic acids	酚酸类	C10H10O3	3	830-09-1	21696.9	21696.9	21696.9	172978	170567	236502	1.20979	0.0154509	0.0398096	0.112216	-3.15565	down	-	-
Hmhn003518	4-O-β-D-glucopyranosylferulic acid	4-O-β-D-葡萄糖基阿魏酸	Phenolic acids	酚酸类	Phenolic acids	酚酸类	C16H20O9	1	-	1.82339e+06	1.5042e+06	1.78897e+06	7.22122e+06	7.23204e+06	7.29578e+06	1.21101	0.000174886	0.00394257	0.235254	-2.08771	down	-	-
Wasyqn2983	3-[4-(Beta-D-Glucopyranosyloxy)Phenyl]Propionic Acid*	3-[4-(β-D-吡喃葡萄糖氧基)苯基]丙酸*	Phenolic acids	酚酸类	Phenolic acids	酚酸类	C15H20O8	1	-	714001	848318	654606	1.83124e+06	1.88116e+06	1.90342e+06	1.19975	0.000879602	0.00786841	0.394764	-1.34094	down	-	-
mws2108	Cryptochlorogenic acid (4-O-Caffeoylquinic acid)*	隐绿原酸 (4-O-咖啡酰奎宁酸)*	Phenolic acids	酚酸类	Phenolic acids	酚酸类	C16H18O9	1	905-99-7	236719	170684	184624	1.22842e+06	1.05919e+06	1.28526e+06	1.20576	0.00256357	0.0142933	0.165701	-2.59335	down	-	-
Lman002731	Grevilloside F	银桦苷 F	Phenolic acids	酚酸类	Phenolic acids	酚酸类	C15H18O9	3	1094004-50-8	116330	95205.8	80430.9	412847	391985	412071	1.20217	5.21795e-05	0.0021096	0.239926	-2.05934	down	-	-
Hmhn003067	Phenylpropionic acid-O-β-D-glucopyranoside*	苯基丙酸-O-β-D-吡喃葡萄糖苷*	Phenolic acids	酚酸类	Phenolic acids	酚酸类	C15H18O8	1	-	1.69925e+06	1.82422e+06	1.42046e+06	3.76727e+06	3.43218e+06	4.01618e+06	1.18949	0.000913524	0.00786841	0.440807	-1.18178	down	-	-
Rfn048602	Melilotoside*	草木樨苷*	Phenolic acids	酚酸类	Phenolic acids	酚酸类	C15H18O8	1	618-67-7	1.69925e+06	1.82422e+06	1.42046e+06	3.76727e+06	3.43218e+06	4.01618e+06	1.18949	0.000913524	0.00786841	0.440807	-1.18178	down	-	-
pmn001419	1-O-p-Coumaroyl-β-D-glucose*	1-O-对香豆酰-β-D-葡萄糖*	Phenolic acids	酚酸类	Phenolic acids	酚酸类	C15H18O8	1	7139-64-2	3.36978e+06	3.52643e+06	3.00653e+06	7.78999e+06	7.46023e+06	8.87342e+06	1.20087	0.00391667	0.0171244	0.410499	-1.28455	down	C16827	-
Zmhn002301	p-Coumaric acid-4-O-glucoside*	对香豆酸-4-O-葡萄糖苷*	Phenolic acids	酚酸类	Phenolic acids	酚酸类	C15H18O8	1	117405-48-8	3.36978e+06	3.52643e+06	3.00653e+06	7.78999e+06	7.46023e+06	8.87342e+06	1.20087	0.00391667	0.0171244	0.410499	-1.28455	down	C06739	-
pmb2833	3-O-Feruloylquinic acid-O-glucoside*	3-O-阿魏酰奎宁酸-O-葡萄糖苷*	Phenolic acids	酚酸类	Phenolic acids	酚酸类	C23H30O14	1	-	885637	919290	1.00867e+06	2.47519e+06	2.08318e+06	2.30156e+06	1.20333	0.0037773	0.0169804	0.410149	-1.28578	down	-	-
pmb2554	5-O-Feruloyl quinic acid glucoside*	5-O-阿魏酰奎宁酸葡萄糖苷*	Phenolic acids	酚酸类	Phenolic acids	酚酸类	C23H30O14	1	-	885637	919290	1.00867e+06	2.47519e+06	2.08318e+06	2.30156e+06	1.20333	0.0037773	0.0169804	0.410149	-1.28578	down	-	-
Zaln004057	4-caffeoylshikimic acid*	4-咖啡酰莽草酸*	Phenolic acids	酚酸类	Phenolic acids	酚酸类	C16H16O8	1	-	919128	838699	700326	3.22735e+06	3.05413e+06	3.22249e+06	1.20693	1.17814e-05	0.00140901	0.258645	-1.95096	down	-	-
Zaln004082	3-O-caffeoylshikimic acid*	3-O-咖啡酰莽草酸*	Phenolic acids	酚酸类	Phenolic acids	酚酸类	C16H16O8	1	-	939014	818382	780067	2.89609e+06	3.24165e+06	3.14802e+06	1.2095	0.000409452	0.00563483	0.273264	-1.87163	down	-	-
Lmhn003074	Feruloylmalic acid	阿魏酰苹果酸	Phenolic acids	酚酸类	Phenolic acids	酚酸类	C14H14O8	3	-	115996	159248	169021	504182	436477	514939	1.18873	0.000702446	0.00735276	0.305211	-1.71212	down	-	-
Waptn02000	Fertaric acid glucoside	阿魏酰酒石酸 葡萄糖苷	Phenolic acids	酚酸类	Phenolic acids	酚酸类	C20H24O14	1	-	31797.8	59690	65365.8	362135	308886	345516	1.18145	0.000270773	0.0049949	0.154302	-2.69617	down	-	-
mws0178	Chlorogenic acid (3-O-Caffeoylquinic acid)*	绿原酸 (3-O-咖啡酰奎宁酸)*	Phenolic acids	酚酸类	Phenolic acids	酚酸类	C16H18O9	1	327-97-9	297571	223681	137265	1.47804e+06	1.39929e+06	1.47356e+06	1.18383	0.00013517	0.00360151	0.151352	-2.72402	down	C00852	ko00940,ko00941,ko00945,ko01110
mad2394	Sinapoyl-p-coumaroyltartaric acid	芥子酰对香豆酰酒石酸	Phenolic acids	酚酸类	Phenolic acids	酚酸类	C24H22O12	3	-	4114.89	4114.89	4114.89	74695.1	40656.8	40381.6	1.19948	0.0523865	0.0937886	0.0792679	-3.65712	down	-	-
Wacyn05614	3-O-Caffeoyl-4-O-p-Coumaroylquinic acid*	3-O-咖啡酰-4-O-对香豆酰奎宁酸*	Phenolic acids	酚酸类	Phenolic acids	酚酸类	C25H24O11	1	-	143760	106006	179024	425993	356911	355467	1.15421	0.00172864	0.0115287	0.37667	-1.40863	down	-	-
pmn001420	1-O-Caffeoyl-β-D-glucose*	1-O-咖啡酰-β-D-葡萄糖*	Phenolic acids	酚酸类	Phenolic acids	酚酸类	C15H18O9	1	14364-08-0	737298	512242	574391	1.8681e+06	1.81905e+06	1307716	1.15982	0.0176904	0.0429024	0.365161	-1.4534	down	C10433	-
Zmhn001793	6-O-Caffeoyl-D-glucose*	6-O-咖啡酰-D-葡萄糖*	Phenolic acids	酚酸类	Phenolic acids	酚酸类	C15H18O9	1	-	737298	512242	574391	1.8681e+06	1.81905e+06	1307716	1.15982	0.0176904	0.0429024	0.365161	-1.4534	down	-	-
pmb3062	1-O-Eudesmoylquinic acid	1-O-菊酯酰奎宁酸	Phenolic acids	酚酸类	Phenolic acids	酚酸类	C17H22O10	3	-	42302.3	12556.2	15857.2	100221	99148.4	54734.3	1.03802	0.0341213	0.0675415	0.278295	-1.84531	down	-	-
Zmjn004640	2,6-Diferuloyl-2'-acetylsucrose	2,6-二阿魏酰-2'-乙酰基蔗糖	Phenolic acids	酚酸类	Phenolic acids	酚酸类	C34H40O18	1	-	91810.5	111521	83107.2	16621.4	16621.4	16621.4	1.20933	0.01117	0.0314186	5.74435	2.52214	up	-	-
Wacyn05736	3-O-Caffeoyl-5-O-p-Coumaroylquinic acid*	3-O-咖啡酰-5-O-对香豆酰奎宁酸*	Phenolic acids	酚酸类	Phenolic acids	酚酸类	C25H24O11	1	-	143760	139837	130096	330236	376082	432130	1.19946	0.0132702	0.0354901	0.363383	-1.46044	down	-	-
pmn001320	1-O-p-Cumaroylglycerol	1-O-对香豆酰甘油	Phenolic acids	酚酸类	Phenolic acids	酚酸类	C12H14O5	3	106055-11-2	3369.53	3369.53	3369.53	73467.1	69334.9	71849.5	1.21543	0.000310769	0.00534026	0.0470931	-4.40834	down	-	-
Hmbn003347	Regaloside F	王百合苷 F	Phenolic acids	酚酸类	Phenolic acids	酚酸类	C19H26O11	3	120601-65-2	5087.38	5087.38	5087.38	63989.1	143771	89865.7	1.20003	0.0570563	0.10034	0.0512796	-4.28547	down	-	-
Wasn002933	1-O-(3,4,5-Trimethoxybenzoyl)-B-D-Glucopyranoside	1-O-(3,4,5-三甲氧基苯甲酰基)-B-D-吡喃葡萄糖苷	Phenolic acids	酚酸类	Phenolic acids	酚酸类	C16H22O10	2	-	101357	85019.9	93455.9	324228	209885	359157	1.16331	0.0439718	0.0822931	0.313268	-1.67453	down	-	-
Lmhn002321	Vnilloylcaffeoyltartaric acid	香草酰咖啡酰酒石酸	Phenolic acids	酚酸类	Phenolic acids	酚酸类	C21H18O12	3	-	2238.95	2238.95	2238.95	77728.3	11194.7	46533.2	1.11892	0.155194	0.21843	0.0495868	-4.3339	down	-	-
Zbfn002169	3'-p-Coumaroyl-sucrose	3'-对香豆酰-蔗糖	Phenolic acids	酚酸类	Phenolic acids	酚酸类	C21H28O13	1	-	35673.1	46569	31503.9	182796	182518	112516	1.1711	0.0313427	0.063864	0.238047	-2.07068	down	-	-
Wafn002319	4-O-(3'-O-alpha-D-Glucopyranosyl)caffeoylquinic acid	4-O-(3'-O-α-D-吡喃葡萄糖基)咖啡酰奎尼酸	Phenolic acids	酚酸类	Phenolic acids	酚酸类	C22H28O14	2	1401352-63-3	5083.84	5083.84	5083.84	25419.2	33551.3	27851.2	1.21012	0.0100505	0.0296449	0.175665	-2.5091	down	-	-
Lmhn002140	Feruloyltartaric acid (Fertaric acid)	阿魏酰酒石酸	Phenolic acids	酚酸类	Phenolic acids	酚酸类	C14H14O9	3	-	4616.93	4616.93	4616.93	107373	31148.2	68362.9	1.17056	0.0997702	0.153452	0.0669495	-3.90078	down	-	-
pmb2936	Disinapoyl glucoside	二芥子酰葡萄糖苷	Phenolic acids	酚酸类	Phenolic acids	酚酸类	C28H32O14	2	-	93806.7	145770	123585	31452.1	67913.1	55158	1.04493	0.0236655	0.0524087	2.35021	1.23279	up	-	-
Lmbn015605	Phthalic acid,6-ethyl-3-octylbutyl ester	邻苯二甲酸,6-乙基-3-辛基丁基酯	Phenolic acids	酚酸类	Phenolic acids	酚酸类	C22H34O4	3	-	2527.66	2527.66	2527.66	14271.6	13324.8	13268.5	1.21502	0.000859293	0.00786841	0.185562	-2.43003	down	-	-
WaTKp01218	2-(2-Ethynyl-2,4-cyclopentadien-1-ylidene)ethenol	2-(2-乙炔基-2,4-环戊二烯-1-亚基)乙烯醇	Others	其它类	Alcohol compounds	醇类化合物	C9H6O	1	393561-91-6	1.06509e+06	1.08374e+06	1.0532e+06	489434	433281	381265	1.20018	0.00126303	0.0096907	2.45558	1.29606	up	-	-
Wbmp003302	Frambinone	羟苯基丁酮	Others	其它类	Ketone compounds	酮类化合物	C10H12O2	2	-	601249	581094	551260	1.57939e+06	1.27223e+06	1.42523e+06	1.20218	0.0093135	0.0285214	0.405346	-1.30277	down	-	-
MWSHY0141	7-Hydroxy-4-chromone	7-羟基-4-色酮	Others	其它类	Chromone	色酮类	C9H6O3	3	59887-89-7	19069.2	19069.2	19069.2	134620	129329	95346	1.20685	0.0146057	0.0381008	0.159222	-2.65089	down	-	-
mws0009	Coniferaldehyde	松柏醛	Others	其它类	Aldehyde compounds	醛类化合物	C10H10O3	3	20649-42-7	8145.03	8145.03	8145.03	140450	40725.2	66793.2	1.1546	0.13001	0.190396	0.0985413	-3.34313	down	C02666	ko00940,ko01100,ko01110
zjgp122317	4-O-(2''-O-acetyl-6''-P-coumaroyl-β-D-glucopyranosyl)-P-coumaric acid	4-O-(2''-O-乙酰基-6''-P-香豆酰-β-D-吡喃葡萄糖基)-P-香豆酸	Others	其它类	Others	其它	C26H26O11	1	-	938921	1.02973e+06	1.10375e+06	187784	187784	187784	1.2137	0.00323208	0.0157871	5.45378	2.44726	up	-	-
Hmsn002272	Demethyl coniferin	去甲松柏苷	Others	其它类	Alcohol compounds	醇类化合物	C15H20O8	1	-	714001	848318	654606	1.83124e+06	1.88116e+06	1.90342e+06	1.19975	0.000879602	0.00786841	0.394764	-1.34094	down	-	-
Lmtn002233	Androsin	草夹竹桃苷	Others	其它类	Ketone compounds	酮类化合物	C15H20O8	1	531-28-2	714001	848318	654606	1.83124e+06	1.88116e+06	1.90342e+06	1.19975	0.000879602	0.00786841	0.394764	-1.34094	down	-	-
Wcfn007146	Smiglaside C (Not Validated) + 1Acetyl	Smiglaside C (Not Validated) + 1Acetyl	Others	其它类	Others	其它	C40H46O21	3	-	610893	569433	591510	2.20554e+06	1.97458e+06	1.93641e+06	1.21218	0.00286738	0.0148419	0.28968	-1.78747	down	-	-
MWSmce264	Hydroxytyrosol	羟基酪醇	Others	其它类	Alcohol compounds	醇类化合物	C8H10O3	3	10597-60-1	146832	141506	169099	303312	311037	340838	1.19693	0.000485391	0.00614356	0.478899	-1.06221	down	-	-
Lcsn000626	Rubusin B	Rubusin B	Others	其它类	Others	其它	C12H6O7	3	-	526351	428934	380444	862654	906715	982690	1.17087	0.00123411	0.00951088	0.485357	-1.04288	down	-	-
mws0906	Coniferin	松柏苷	Others	其它类	Alcohol compounds	醇类化合物	C16H22O8	2	531-29-3	733235	716314	749991	1.52209e+06	1.58399e+06	1.47956e+06	1.21283	0.000576435	0.00666358	0.479659	-1.05992	down	C00761	ko00940,ko01110
Wbtn006721	6,8-dihydroxy-3-methyl-9-oxoxanthene-1-carboxylic acid	6,8-二羟基-3-甲基-9-氧杂蒽-1-羧酸	Others	其它类	Ketone compounds	酮类化合物	C15H10O6	3	-	19241.3	10612.8	16606.6	145322	133359	162287	1.19905	0.00211679	0.0125702	0.105361	-3.24659	down	-	-
mws0853	Sinapyl alcohol	芥子醇	Others	其它类	Alcohol compounds	醇类化合物	C11H14O4	3	537-33-7	12119.8	19878.4	12221.1	2423.97	2423.97	2423.97	1.19502	0.0408775	0.0778919	6.08084	2.60427	up	C02325	ko00940,ko01100,ko01110
Waptp03409	6-Hydroxy-7-Methoxychromanon*	6-羟基-7-甲氧基苯并二氢吡喃*	Lignans and Coumarins	木脂素和香豆素	Coumarins	香豆素	C10H10O4	1	-	767393	724868	733671	4.77514e+06	4.68956e+06	4.3201e+06	1.21455	0.00120619	0.00933719	0.161477	-2.6306	down	-	-
Latp003160	6-Hydroxymellein*	6-羟基蜂蜜曲菌素*	Lignans and Coumarins	木脂素和香豆素	Coumarins	香豆素	C10H10O4	1	70901-60-9	767393	724868	733671	4.77514e+06	4.68956e+06	4.3201e+06	1.21455	0.00120619	0.00933719	0.161477	-2.6306	down	C02379	-
Hmzp006046	Sesaminol 2-O-Beta-D-Glucoside	芝麻素酚-2-O-β-D-葡萄糖苷	Lignans and Coumarins	木脂素和香豆素	Lignans	木脂素	C26H28O12	3	153512-13-1	44309.8	41186.7	32437.6	109278	98391.2	95099.4	1.18812	0.000453423	0.00595633	0.389518	-1.36024	down	-	-
pmb0235	O-Feruloyl coumarin	阿魏酰香豆素	Lignans and Coumarins	木脂素和香豆素	Coumarins	香豆素	C19H14O5	3	-	117747	106069	96782.8	7661.03	7661.03	7661.03	1.21435	0.00371661	0.0169804	13.9493	3.80212	up	-	-
Ymjm000134	7R-Dihydrodehydrodiconferyl alcohol 4-O-β-D-glucopyranoside	7R-二氢脱氢二萜醇 4-O-β-D-吡喃葡萄糖苷	Lignans and Coumarins	木脂素和香豆素	Lignans	木脂素	C25H32O11	3	-	111531	116492	96544.2	609162	591859	541749	1.21181	0.000855644	0.00786841	0.186237	-2.42479	down	-	-
pmn001572	Agrimonolide-6-O-glucoside	仙鹤草内酯-6-O-葡萄糖苷	Lignans and Coumarins	木脂素和香豆素	Coumarins	香豆素	C24H28O10	3	126223-29-8	33733	47261	38313.6	162852	172440	129642	1.19366	0.00790171	0.0259009	0.256612	-1.96234	down	-	-
MWSmce025	Fraxetin-8-O-glucoside (Fraxin)	秦皮苷	Lignans and Coumarins	木脂素和香豆素	Coumarins	香豆素	C16H18O10	3	524-30-1	8794.34	8794.34	8794.34	90007.5	87208.7	43971.7	1.18565	0.0488323	0.0888533	0.119279	-3.06759	down	C09266	-
Lmbn001162	Cichoriin*	菊苣苷*	Lignans and Coumarins	木脂素和香豆素	Coumarins	香豆素	C15H16O9	2	531-58-8	10255.6	10255.6	10255.6	81767.3	76985.5	51278.1	1.20118	0.0241946	0.0532374	0.146487	-2.77115	down	C09206	-
Lmbn001181	Fraxetin-7,8-di-O-glucoside	秦皮素-7,8-二-O-葡萄糖苷	Lignans and Coumarins	木脂素和香豆素	Coumarins	香豆素	C22H28O15	3	-	18342.1	18342.1	18342.1	142370	147862	180403	1.21271	0.00725999	0.0248309	0.116919	-3.09642	down	-	-
pma0253	O-MethylChrysoeriol-5-O-glucoside	甲基金圣草黄素-5-O-葡萄糖苷	Flavonoids	黄酮	Flavones	黄酮	C23H24O11	3	-	187151	225380	182765	1.03771e+06	777201	876162	1.20364	0.00982945	0.0292355	0.221212	-2.1765	down	-	-
MWSslk136	Pectolinarin	大蓟苷	Flavonoids	黄酮	Flavones	黄酮	C29H34O15	3	28978-02-1	100035	110417	95859	253165	231011	238649	1.20769	0.000152549	0.0037108	0.42377	-1.23865	down	-	-
MWSHY0104	Luteolin-7-O-glucoside (Cynaroside)	木犀草素-7-O-葡萄糖苷 (木犀草苷)	Flavonoids	黄酮	Flavones	黄酮	C21H20O11	3	5373-11-5	1.42615e+07	1.90855e+07	2.0583e+07	6.78415e+07	7.65469e+07	6.47139e+07	1.1963	0.000902143	0.00786841	0.257912	-1.95505	down	C03951	ko00944
Xmyp005654	Kaempferol-4'-O-glucoside*	山柰酚-4'-O-葡萄糖苷*	Flavonoids	黄酮	Flavonols	黄酮醇	C21H20O11	3	-	1.40812e+07	1.95842e+07	2.10141e+07	6.80039e+07	7.4724e+07	5.48353e+07	1.18233	0.00832785	0.026643	0.27677	-1.85324	down	-	-
Zbsp004128	Tricin-4'-O-(guaiacylglycerol)ether-5-O-glucoside-7-O-glucoside	苜蓿素-4'-O-(愈创木酰甘油)醚-5-O-葡萄糖苷-7-O-葡萄糖苷	Flavonoids	黄酮	Flavones	黄酮	C39H46O21	1	-	54773.9	59329.1	66837.4	180036	239751	168764	1.18956	0.0229679	0.0513227	0.307434	-1.70165	down	-	-
Zmzp004111	Selagin	卷柏石松素	Flavonoids	黄酮	Flavones	黄酮	C16H12O7	2	-	96539.7	86824.9	79261.1	186874	297204	221090	1.16346	0.042736	0.0804605	0.372429	-1.42496	down	C19739	-
pma0214	6-C-Methylquercetin-3-O-glucoside	6-C-甲基槲皮素-3-O-葡萄糖苷	Flavonoids	黄酮	Flavonols	黄酮醇	C22H22O12	3	-	750680	749468	844790	3.10961e+06	3.9705e+06	3.65776e+06	1.20838	0.00726798	0.0248309	0.21838	-2.19509	down	-	-
Hmzp003994	Pedaliin*	胡麻素-6-O-葡萄糖苷*	Flavonoids	黄酮	Flavones	黄酮	C22H22O12	1	22860-72-6	730213	386528	323361	3.20556e+06	2.59421e+06	4.29269e+06	1.16801	0.02278	0.0511665	0.142691	-2.80904	down	-	-
Zbsp003857	3'-O-Methyltricetin-5-O-glucoside*	3'-O-甲基五羟黄酮-5-O-葡萄糖苷*	Flavonoids	黄酮	Flavones	黄酮	C22H22O12	1	-	730213	386528	323361	3.20556e+06	2.59421e+06	4.29269e+06	1.16801	0.02278	0.0511665	0.142691	-2.80904	down	-	-
Xmyp005599	Kaempferol-3-O-galactoside-4'-O-glucoside	山柰酚-3-O-半乳糖苷-4'-O-葡萄糖苷	Flavonoids	黄酮	Flavonols	黄酮醇	C27H30O16	3	-	94458.6	114742	111096	326778	423654	440516	1.19839	0.0125702	0.0345327	0.268942	-1.89463	down	-	-
Lmhp003658	Monohydroxy-trimethoxyflavone-O-(6''-malonyl)glucoside	单羟基三甲氧基黄酮-O-(6''-丙二酰)葡萄糖苷	Flavonoids	黄酮	Flavones	黄酮	C27H28O14	3	-	689386	772134	741168	174356	190587	168238	1.21251	0.000973003	0.00814519	4.13121	2.04657	up	-	-
Wbtp006052	Protoapigenone	Protoapigenone	Flavonoids	黄酮	Other Flavonoids	其它类黄酮	C15H10O6	3	-	164019	94348.7	91322.9	1.84051e+06	1.57807e+06	1.52597e+06	1.20237	0.00261769	0.0144998	0.0707224	-3.82169	down	-	-
Zbsp004183	Tricin-5-O-(3'-malonyl)glucoside-7-O-glucoside	苜蓿素-5-O-(3'-丙二酰基)葡萄糖苷-7-O-葡萄糖苷	Flavonoids	黄酮	Flavones	黄酮	C32H36O20	2	-	554523	313785	503436	126558	144230	137675	1.16349	0.047645	0.0876103	3.3583	1.74773	up	-	-
Zbsp004450	3'-O-Methyltricetin-7-O-glucoside	3'-O-甲基五羟黄酮-7-O-葡萄糖苷	Flavonoids	黄酮	Flavones	黄酮	C22H22O12	1	-	375407	394288	301369	1.60785e+06	1.39808e+06	2.55622e+06	1.18037	0.0514091	0.0928577	0.192563	-2.3766	down	-	-
Lmsp004137	3,4,2',4',6'-Pentahydroxychalcone	3,4,2',4',6'-五羟基查耳酮	Flavonoids	黄酮	Chalcones	查耳酮	C15H12O6	3	73692-51-0	25676.7	44717.3	27748.9	90719.3	80239.9	90537.7	1.14698	0.00347448	0.0163859	0.375312	-1.41384	down	C15525	ko00941,ko01100,ko01110
Zmqp002952	Delphinidin-3-O-rutinoside-7-O-glucoside	飞燕草素-3-O-芸香糖苷-7-O-葡萄糖苷	Flavonoids	黄酮	Anthocyanidins	花青素	C33H41O21+	3	-	7142.81	9259.2	8576	56065.7	63941.3	66463	1.2105	0.00248831	0.0141369	0.133952	-2.90021	down	-	-
Zbbp005255	Aureusidin	金鱼草素	Flavonoids	黄酮	Aurones	橙酮类	C15H10O6	2	38216-54-5	14804.9	11961	23340.6	54495.8	76311.3	60809.5	1.15639	0.00735028	0.0248933	0.261493	-1.93515	down	C08576	-
MWSHY0058	Luteolin (5,7,3',4'-Tetrahydroxyflavone)*	木犀草素*	Flavonoids	黄酮	Flavones	黄酮	C15H10O6	1	491-70-3	14804.9	11961	23340.6	54495.8	76311.3	60809.5	1.15639	0.00735028	0.0248933	0.261493	-1.93515	down	C01514	ko00941,ko00944,ko01100,ko01110
Hmbp002730	Isoscutellarein*	异野黄芩素*	Flavonoids	黄酮	Flavones	黄酮	C15H10O6	1	41440-05-5	14804.9	11961	23340.6	54495.8	76311.3	60809.5	1.15639	0.00735028	0.0248933	0.261493	-1.93515	down	C10097	-
Waptp04899	Jaceosidin-7-O-(6''-O-p-coumaroyl)glucoside-4'-O-glucoside	棕矢车菊素-7-O-(6''-O-香豆酰)葡萄糖苷-4'-O-葡萄糖苷	Flavonoids	黄酮	Flavones	黄酮	C38H40O19	3	-	25106.4	25106.4	25106.4	309967	348699	279659	1.21392	0.00478923	0.0191978	0.0802698	-3.639	down	-	-
mws2627	Tamarixetin (3,3',5,7-Tetrahydroxy-4'-Methoxyflavone)	柽柳黄素	Flavonoids	黄酮	Flavonols	黄酮醇	C16H12O7	3	603-61-2	12381	17022.9	7606.8	1521.36	1521.36	1521.36	1.18415	0.0577496	0.101457	8.10911	3.01954	up	C10188	-
Lmjp004404	Quercetagetin-3-Methyl Ether	槲皮万寿菊素-3-甲醚	Flavonoids	黄酮	Flavonols	黄酮醇	C16H12O8	3	64190-88-1	2200.88	2200.88	2200.88	21095.1	12840	12093.1	1.1952	0.044945	0.0836208	0.143448	-2.8014	down	-	-
Zmxp002867	Chrysoeriol-5,7-di-O-glucoside	金圣草黄素-5,7-二-O-葡萄糖苷	Flavonoids	黄酮	Flavones	黄酮	C28H32O16	2	-	193707	131431	141146	366596	366193	329590	1.16492	0.00199303	0.0122767	0.438906	-1.18802	down	-	-
MWStz585	Nepetin-7-glucoside	泽兰黄酮-7-O-葡萄糖苷(假荆芥属苷)	Flavonoids	黄酮	Flavones	黄酮	C22H22O12	2	569-90-4	604296	390681	619850	1.70044e+06	1.94803e+06	2.58592e+06	1.16823	0.0215723	0.0491543	0.259019	-1.94887	down	-	-
ZBN0104	Kaempferol-3-O-(6'''-Caffeoyl)glucosyl-(1→2)-Galactoside	山柰酚-3-O-(6'''-咖啡酰)葡萄糖基-(1→2)-半乳糖苷	Flavonoids	黄酮	Flavonols	黄酮醇	C36H36O19	3	-	686250	783838	965201	1.4864e+06	1.55071e+06	2.01738e+06	1.13724	0.0197249	0.0462202	0.481806	-1.05347	down	-	-
pme1605	Kaempferol-3-O-robinobioside(Biorobin)*	山柰酚-3-O-洋槐糖苷*	Flavonoids	黄酮	Flavonols	黄酮醇	C27H30O15	3	17297-56-2	582386	731931	615048	1.99785e+06	2.17062e+06	3.01727e+06	1.18742	0.0287168	0.0600663	0.268499	-1.89701	down	-	-
Zbdn007423	6,7-Dimethoxy-4-chromanone	6,7-二甲氧基-4-二氢色原酮	Flavonoids	黄酮	Other Flavonoids	其它类黄酮	C11H12O4	3	54013-49-9	367134	303301	354805	759009	818969	726840	1.19829	0.000367678	0.00562828	0.444825	-1.16869	down	-	-
Wbtn006810	6,7-dihydroxy-1,3-dimethoxyxanthen-9-one	6,7-二羟基-1,3-二甲氧基-9-蒽酮	Flavonoids	黄酮	Other Flavonoids	其它类黄酮	C15H12O6	3	-	2720.34	2720.34	2720.34	13601.7	23613.3	17865.1	1.1985	0.0327196	0.0658188	0.148167	-2.75471	down	-	-
pme1598	Hesperetin-5-O-glucoside	橙皮素-5-O-葡萄糖苷	Flavonoids	黄酮	Flavanones	二氢黄酮	C22H24O11	2	69651-80-5	344090	203722	206338	687974	754877	888652	1.15565	0.0026675	0.0144998	0.323461	-1.62834	down	-	-
mws0856	Quercetin-4'-O-glucoside (Spiraeoside)	槲皮素-4'-O-葡萄糖苷 (绣线菊苷)	Flavonoids	黄酮	Flavonols	黄酮醇	C21H20O12	3	20229-56-5	344090	203722	206338	687974	754877	888652	1.15565	0.0026675	0.0144998	0.323461	-1.62834	down	-	-
mws1290	Kaempferol-3-O-(6''-p-Coumaroyl)glucoside (Tiliroside)*	山柰酚-3-O-(6''-对香豆酰)葡萄糖苷 (银锻苷)*	Flavonoids	黄酮	Flavonols	黄酮醇	C30H26O13	3	20316-62-5	3003.25	3003.25	3003.25	94345.1	70744.4	85170.6	1.21395	0.00721712	0.0247812	0.0360015	-4.7958	down	C17140	-
ZBN0043	Kaempferol-3-O-(2''-p-Coumaroyl)galactoside*	山柰酚-3-O-(2''-对香豆酰)半乳糖苷*	Flavonoids	黄酮	Flavonols	黄酮醇	C30H26O13	3	-	3003.25	3003.25	3003.25	94345.1	70744.4	85170.6	1.21395	0.00721712	0.0247812	0.0360015	-4.7958	down	-	-
MWSslk252	Didymin (Isosakuranetin-7-O-rutinoside)*	香蜂草苷*	Flavonoids	黄酮	Flavanones	二氢黄酮	C28H34O14	2	14259-47-3	3003.25	3003.25	3003.25	94345.1	70744.4	85170.6	1.21395	0.00721712	0.0247812	0.0360015	-4.7958	down	-	-
mws0791	Poncirin (Isosakuranetin-7-O-neohesperidoside)*	枸橘苷*	Flavonoids	黄酮	Flavanones	二氢黄酮	C28H34O14	2	14941-08-3	3003.25	3003.25	3003.25	94345.1	70744.4	85170.6	1.21395	0.00721712	0.0247812	0.0360015	-4.7958	down	C09830	-
mws1329	Quercetin-7-O-glucoside	槲皮素-7-O-葡萄糖苷	Flavonoids	黄酮	Flavonols	黄酮醇	C21H20O12	3	491-50-9	97819.9	97819.9	97819.9	861795	624064	758694	1.21033	0.0110152	0.0312098	0.130743	-2.93519	down	C12639	-
Lmtn002796	Aromadendrin-7-O-glucoside	香橙素-7-O-葡萄糖苷	Flavonoids	黄酮	Flavanonols	二氢黄酮醇	C21H22O11	2	28189-90-4	59947.2	59947.2	59947.2	388255	527857	411191	1.21006	0.0125298	0.0345327	0.135494	-2.8837	down	-	-
mws1360	Aromadendrin-3-O-rhamnoside; Engeletin	香橙素-3-O-鼠李糖苷; 黄杞苷	Flavonoids	黄酮	Flavanonols	二氢黄酮醇	C21H22O10	3	572-31-6	2115.93	2115.93	2115.93	43979.9	30981.8	38275.1	1.21247	0.0109629	0.0311735	0.0560578	-4.15694	down	-	-
Jmgn002726	C-glucosyl-C-arabinosyl-2-hydroxynaringenin	碳葡萄糖基-碳阿拉伯糖基-2-羟基柚皮素	Flavonoids	黄酮	Flavanones	二氢黄酮	C26H30O15	3	-	60024.5	60024.5	60024.5	539684	590893	425202	1.21039	0.0112167	0.0314722	0.115745	-3.11098	down	-	-
Lmtn002916	Mearnsetin-3-O-glucoronide	3,5,7,3',5'-五羟基-4'-甲氧基黄酮-3-O-葡萄糖醛酸苷	Flavonoids	黄酮	Flavonols	黄酮醇	C22H20O14	3	-	4744.84	4744.84	4744.84	30564.5	28767.5	23724.2	1.21087	0.00787137	0.0258994	0.171384	-2.54469	down	-	-
MWStz454	Cannabiscitrin	杨梅素-3'-O-β-D-葡萄糖苷	Flavonoids	黄酮	Flavonols	黄酮醇	C21H20O13	2	520-14-9	19076.4	19076.4	19076.4	156946	152565	249531	1.20362	0.0339202	0.067374	0.10237	-3.28814	down	-	-
Wayn004603	Tricetin 3'-glucuronide	五羟基黄酮 3'-葡萄糖醛酸	Flavonoids	黄酮	Flavones	黄酮	C21H18O13	3	-	2567.9	2567.9	2567.9	29227.8	24059.9	29292.7	1.21369	0.00478946	0.0191978	0.0932872	-3.42218	down	-	-
Hahp000801	alanine betaine	丙氨酸甜菜碱	Alkaloids	生物碱	Alkaloids	生物碱	C5H11NO2	1	-	4.24684e+07	4.09309e+07	4.05171e+07	1.91192e+07	1.69043e+07	1.67433e+07	1.20886	2.74242e-05	0.00182899	2.34838	1.23166	up	-	-
pmp001287	N-Benzylmethylene isomethylamine	N-苯亚甲基异甲胺	Alkaloids	生物碱	Alkaloids	生物碱	C8H9N	1	-	3.11416e+07	3.15824e+07	3.1434e+07	1.28296e+07	1.12085e+07	1.12559e+07	1.21058	0.000394737	0.00562828	2.66782	1.41566	up	-	-
Hmyp002656	Methyl dioxindole-3-acetate	甲基-二氧吲哚-乙酸	Alkaloids	生物碱	Plumerane	吲哚类生物碱	C11H11NO4	3	57061-18-4	107796	79437.3	80271.7	140025	181366	244220	1.08022	0.0708199	0.117852	0.472949	-1.08024	down	-	-
Wasyqp1765	Styrylamine	苯乙烯胺	Alkaloids	生物碱	Alkaloids	生物碱	C8H9N	1	83148-11-2	6.348e+07	6.34441e+07	6.12665e+07	3.01647e+07	2.60962e+07	2.54144e+07	1.20534	0.00026313	0.0049061	2.30413	1.20422	up	-	-
pmp001198	6-Deoxyfagomine	6-脱氧荞麦碱	Alkaloids	生物碱	Piperidine alkaloids	哌啶类生物碱	C6H13NO2	1	197449-09-5	1.21108e+07	1.31038e+07	1.13056e+07	5.87434e+06	4.96284e+06	4.89997e+06	1.19782	0.000930812	0.00794989	2.32063	1.21452	up	-	-
Hmtp000776	4,5,6-Trihydroxy-2-cyclohexen-1-ylideneacetonitrile	4,5,6-三羟基-2-环己烯-1-亚乙乙腈	Alkaloids	生物碱	Alkaloids	生物碱	C8H9NO3	2	-	1.11025e+06	1.08062e+06	1.16037e+06	435122	398853	401207	1.21266	0.000123938	0.00349522	2.71316	1.43997	up	-	-
Lcfp036464	Indoline	吲哚啉	Alkaloids	生物碱	Plumerane	吲哚类生物碱	C8H9N	2	496-15-1	6.35352e+07	6.09887e+07	6.49254e+07	3.19369e+07	2.61952e+07	2.90409e+07	1.20141	0.000156168	0.0037108	2.17326	1.11986	up	-	-
pmb0782	Piperidine	哌啶	Alkaloids	生物碱	Piperidine alkaloids	哌啶类生物碱	C5H11N	3	110-89-4	6.76827e+06	7.30351e+06	7.10903e+06	3.0343e+06	2.60375e+06	2.54019e+06	1.20605	3.94209e-05	0.00195302	2.5899	1.3729	up	C01746	ko00960
Wcjp002598	8-hydroxyquinoline	8-羟基喹啉	Alkaloids	生物碱	Quinoline alkaloids	喹啉类生物碱	C9H7NO	1	148-24-3	724486	656010	765001	383322	319076	298826	1.18565	0.00090375	0.00786841	2.14287	1.09955	up	C19434	-
MWS1860	Pyrrolidin	四氢吡咯	Alkaloids	生物碱	Pyrrole alkaloids	吡咯类生物碱	C4H9N	3	123-75-1	1.21742e+06	1.14916e+06	1.22061e+06	529094	519862	505410	1.21368	0.000515906	0.00625581	2.30781	1.20652	up	-	-
Waptp01054	4-(2-aminoethenyl)phenol*	4-(2-氨基乙烯基)苯酚*	Alkaloids	生物碱	Alkaloids	生物碱	C8H9NO	1	-	6.32541e+06	6.919e+06	6.32232e+06	3.57359e+06	3.13603e+06	2.86939e+06	1.19266	0.000311053	0.00534026	2.04267	1.03045	up	-	-
pmp000724	Pseudoephedrine	伪麻黄碱	Alkaloids	生物碱	Alkaloids	生物碱	C10H15NO	3	90-82-4	654577	643107	614236	266104	198666	204675	1.19646	0.000357626	0.00562828	2.85598	1.51399	up	C02765	ko01100
Yacp000453	3-hydroxy-1-methylpyrrolidin-2-one*	3-羟基-1-甲基吡咯烷-2-酮*	Alkaloids	生物碱	Pyrrole alkaloids	吡咯类生物碱	C5H9NO2	3	132996-63-5	3.81721e+07	3.22384e+07	3.07807e+07	1.35937e+07	1.29273e+07	1.28594e+07	1.20305	0.0111711	0.0314186	2.56958	1.36153	up	-	-
Lamp000484	4-Methylazetidine-2-Carboxylic acid*	4-甲基吖啶-2-羧酸*	Alkaloids	生物碱	Alkaloids	生物碱	C5H9NO2	3	1779725-63-1	3.00231e+07	2.64696e+07	2.55822e+07	5.96312e+06	5.63413e+06	5.625e+06	1.21278	0.00372469	0.0169804	4.76563	2.25267	up	-	-
pmb0037	Hordenine	大麦芽碱	Alkaloids	生物碱	Alkaloids	生物碱	C10H15NO	3	539-15-1	858410	799666	825035	354997	272271	287915	1.19921	0.000170286	0.003937	2.71324	1.44002	up	C06199	ko00350,ko01100
Wccp002870	2-Amino-5-[(1-Carboxy-2-Phenylethyl)Amino]-5-Oxopentanoic acid	2-氨基-5-[(1-羧基-2-苯基乙基)氨基]-5-氧代戊酸	Alkaloids	生物碱	Alkaloids	生物碱	C14H18N2O5	3	-	5.1497e+06	4.89315e+06	5.43797e+06	2.1919e+06	2.23962e+06	2.14403e+06	1.2121	0.00218652	0.0128884	2.3543	1.2353	up	-	-
MWSmce016	Nicotinic Acid Methyl Ester(Methyl Nicotinate)	烟酸甲酯	Alkaloids	生物碱	Pyridine alkaloids	吡啶类生物碱	C7H7NO2	3	93-60-7	135096	137822	97397.6	345664	329976	409003	1.18237	0.00293028	0.0150774	0.341417	-1.55039	down	-	-
pmp000518	7-Hydroxyrutaecarpine	7-羟基吴茱萸次碱	Alkaloids	生物碱	Plumerane	吲哚类生物碱	C18H13N3O2	2	163815-35-8	8392.57	8392.57	8392.57	60740.4	67249.9	87552.1	1.20931	0.0158073	0.0400144	0.116811	-3.09775	down	-	-
Lmlp003161	N-Feruloylputrescine	N-阿魏酰腐胺	Alkaloids	生物碱	Phenolamine	酚胺	C14H20N2O3	2	501-13-3	2.41504e+06	2592839	2.15261e+06	62214.8	45931.2	86391.9	1.20876	0.00282194	0.0148316	36.8077	5.20194	up	C10497	ko00330,ko01100
Lmyp003772	2-Hydroxy-4,7-dimethoxy-1,4-benzoxazin-3(4H)-one (HDMBOA)	2-羟基-4,7-二甲氧基-1,4-苯并噁嗪-3(4H)-酮 (HDMBOA)	Alkaloids	生物碱	Alkaloids	生物碱	C10H11NO5	3	149182-67-2	69533.2	9243	46170	1848.6	1848.6	1848.6	1.11459	0.151476	0.214415	22.5299	4.49377	up	-	-
Wafp003158	N-Feruloylhomoagmatine	N-阿魏酰高胍丁胺	Alkaloids	生物碱	Phenolamine	酚胺	C16H24N4O3	2	-	2.2322e+06	2.7125e+06	2.4928e+06	71651.7	71651.7	71651.7	1.21485	0.00330821	0.0159789	34.6003	5.11271	up	-	-
Wafp002988	1-O-Feruloyllysine	1-O-阿魏酰赖氨酸	Alkaloids	生物碱	Phenolamine	酚胺	C16H22N2O5	3	-	636981	397982	522666	23152.4	23152.4	23152.4	1.21095	0.0188118	0.0446844	22.4257	4.48708	up	-	-
pme1216	2-Picolinic acid	2-吡啶甲酸	Alkaloids	生物碱	Pyridine alkaloids	吡啶类生物碱	C6H5NO2	3	98-98-6	66986	70070.7	61112.1	116249	154635	128044	1.17435	0.0228737	0.0513104	0.496754	-1.0094	down	C10164	ko00380,ko01100
MWS0205	Allantoin	尿囊素	Alkaloids	生物碱	Alkaloids	生物碱	C4H6N4O3	3	97-59-6	264286	281289	270035	11754.7	11754.7	11754.7	1.2154	0.000368334	0.00562828	23.1286	4.5316	up	C01551	-

## Sheet: Sheet3
Supplementary Table 9 List of 130 DAMs associated with lesion formation in lmm64-L.
Index	Compounds	Class I	Class II	osacl-L-1	osacl-L-2	osacl-L-3	WT-L-1	WT-L-2	WT-L-3	osacl-D-1	osacl-D-2	osacl-D-3	log2FC (lmm64-L_vs_WT-L)	Trends	log2FC (lmm64-L_vs_lmm64-D)	Trends	cpd_ID
Hahp000801	alanine betaine	Alkaloids	Monoterpenoids	4.24684e+07	4.09309e+07	4.05171e+07	1.91192e+07	1.69043e+07	1.67433e+07	1.58864e+07	1.74738e+07	1.46039e+07	1.23166	up	1.36934	up	-
pmp001287	N-Benzylmethylene isomethylamine	Alkaloids	Monoterpenoids	3.11416e+07	3.15824e+07	3.1434e+07	1.28296e+07	1.12085e+07	1.12559e+07	8.48455e+06	9.39259e+06	8.61883e+06	1.41566	up	1.82931	up	-
Hmyp002656	Methyl dioxindole-3-acetate	Alkaloids	Anthraquinone	107796	79437.3	80271.7	140025	181366	244220	240728	214571	296583	-1.08024	down	-1.49094	down	-
Wasyqp1765	Styrylamine	Alkaloids	Phenolic acids	6.348e+07	6.34441e+07	6.12665e+07	3.01647e+07	2.60962e+07	2.54144e+07	1.99566e+07	2.40576e+07	2.03064e+07	1.20422	up	1.54884	up	-
pmp001198	6-Deoxyfagomine	Alkaloids	Phenolic acids	1.21108e+07	1.31038e+07	1.13056e+07	5.87434e+06	4.96284e+06	4.89997e+06	3.57587e+06	3.34203e+06	2.77195e+06	1.21452	up	1.91415	up	-
Hmtp000776	4,5,6-Trihydroxy-2-cyclohexen-1-ylideneacetonitrile	Alkaloids	Phenolic acids	1.11025e+06	1.08062e+06	1.16037e+06	435122	398853	401207	366160	359114	344473	1.43997	up	1.64743	up	-
Lcfp036464	Indoline	Alkaloids	Phenolic acids	6.35352e+07	6.09887e+07	6.49254e+07	3.19369e+07	2.61952e+07	2.90409e+07	2.29704e+07	2.54418e+07	2.22144e+07	1.11986	up	1.42353	up	-
pmb0782	Piperidine	Alkaloids	Phenolic acids	6.76827e+06	7.30351e+06	7.10903e+06	3.0343e+06	2.60375e+06	2.54019e+06	1.59379e+06	1.78931e+06	1.44703e+06	1.3729	up	2.13262	up	C01746
Wcjp002598	8-hydroxyquinoline	Alkaloids	Phenolic acids	724486	656010	765001	383322	319076	298826	233993	302382	250754	1.09955	up	1.44664	up	C19434
MWS1860	Pyrrolidin	Alkaloids	Phenolic acids	1.21742e+06	1.14916e+06	1.22061e+06	529094	519862	505410	497059	560816	468852	1.20652	up	1.23241	up	-
Waptp01054	4-(2-aminoethenyl)phenol*	Alkaloids	Phenolic acids	6.32541e+06	6.919e+06	6.32232e+06	3.57359e+06	3.13603e+06	2.86939e+06	1.92042e+06	2.68477e+06	1.8007e+06	1.03045	up	1.61093	up	-
pmp000724	Pseudoephedrine	Alkaloids	Phenolic acids	654577	643107	614236	266104	198666	204675	200460	192943	188820	1.51399	up	1.71538	up	C02765
Yacp000453	3-hydroxy-1-methylpyrrolidin-2-one*	Alkaloids	Phenolic acids	3.81721e+07	3.22384e+07	3.07807e+07	1.35937e+07	1.29273e+07	1.28594e+07	1.21187e+07	1.24956e+07	1.20163e+07	1.36153	up	1.46596	up	-
Lamp000484	4-Methylazetidine-2-Carboxylic acid*	Alkaloids	Phenolic acids	3.00231e+07	2.64696e+07	2.55822e+07	5.96312e+06	5.63413e+06	5.625e+06	5.8475e+06	5.41505e+06	5.59234e+06	2.25267	up	2.28377	up	-
pmb0037	Hordenine	Alkaloids	Phenolic acids	858410	799666	825035	354997	272271	287915	237583	269449	261368	1.44002	up	1.69222	up	C06199
Wccp002870	2-Amino-5-[(1-Carboxy-2-Phenylethyl)Amino]-5-Oxopentanoic acid	Alkaloids	Phenolic acids	5.1497e+06	4.89315e+06	5.43797e+06	2.1919e+06	2.23962e+06	2.14403e+06	1.26103e+06	1.47261e+06	1.28532e+06	1.2353	up	1.94559	up	-
MWSmce016	Nicotinic Acid Methyl Ester(Methyl Nicotinate)	Alkaloids	Phenolic acids	135096	137822	97397.6	345664	329976	409003	296270	426865	301914	-1.55039	down	-1.46887	down	-
pmp000518	7-Hydroxyrutaecarpine	Alkaloids	Alcohol compounds	8392.57	8392.57	8392.57	60740.4	67249.9	87552.1	114311	107861	41962.9	-3.09775	down	-3.39106	down	-
Lmlp003161	N-Feruloylputrescine	Alkaloids	Alcohol compounds	2.41504e+06	2592839	2.15261e+06	62214.8	45931.2	86391.9	9186.23	9186.23	9186.23	5.20194	up	8.02141	up	C10497
Lmyp003772	2-Hydroxy-4,7-dimethoxy-1,4-benzoxazin-3(4H)-one (HDMBOA)	Alkaloids	Lignans	69533.2	9243	46170	1848.6	1848.6	1848.6	1848.6	1848.6	1848.6	4.49377	up	4.49377	up	-
Wafp003158	N-Feruloylhomoagmatine	Alkaloids	Coumarins	2.2322e+06	2.7125e+06	2.4928e+06	71651.7	71651.7	71651.7	71651.7	71651.7	71651.7	5.11271	up	5.11271	up	-
Wafp002988	1-O-Feruloyllysine	Alkaloids	Coumarins	636981	397982	522666	23152.4	23152.4	23152.4	23152.4	23152.4	23152.4	4.48708	up	4.48708	up	-
pme1216	2-Picolinic acid	Alkaloids	Flavones	66986	70070.7	61112.1	116249	154635	128044	169329	241664	214166	-1.0094	down	-1.65749	down	C10164
MWS0205	Allantoin	Alkaloids	Alkaloids	264286	281289	270035	11754.7	11754.7	11754.7	11754.7	11754.7	11754.7	4.5316	up	4.5316	up	C01551
pma0253	O-MethylChrysoeriol-5-O-glucoside	Flavonoids	Monoterpenoids	187151	225380	182765	1.03771e+06	777201	876162	1.28495e+06	1.50956e+06	1.26953e+06	-2.1765	down	-2.77123	down	-
MWSslk136	Pectolinarin	Flavonoids	Phenolic acids	100035	110417	95859	253165	231011	238649	295348	285883	286196	-1.23865	down	-1.50174	down	-
MWSHY0104	Luteolin-7-O-glucoside (Cynaroside)	Flavonoids	Phenolic acids	1.42615e+07	1.90855e+07	2.0583e+07	6.78415e+07	7.65469e+07	6.47139e+07	4.21486e+07	4.81168e+07	4.74923e+07	-1.95505	down	-1.35297	down	C03951
Xmyp005654	Kaempferol-4'-O-glucoside*	Flavonoids	Phenolic acids	1.40812e+07	1.95842e+07	2.10141e+07	6.80039e+07	7.4724e+07	5.48353e+07	3.65897e+07	4.9061e+07	4.64802e+07	-1.85324	down	-1.2729	down	-
Zbsp004128	Tricin-4'-O-(guaiacylglycerol)ether-5-O-glucoside-7-O-glucoside	Flavonoids	Phenolic acids	54773.9	59329.1	66837.4	180036	239751	168764	127236	202821	150210	-1.70165	down	-1.40832	down	-
Zmzp004111	Selagin	Flavonoids	Phenolic acids	96539.7	86824.9	79261.1	186874	297204	221090	210484	341616	160817	-1.42496	down	-1.44073	down	C19739
pma0214	6-C-Methylquercetin-3-O-glucoside	Flavonoids	Phenolic acids	750680	749468	844790	3.10961e+06	3.9705e+06	3.65776e+06	3.50997e+06	2.81527e+06	2.15001e+06	-2.19509	down	-1.85371	down	-
Hmzp003994	Pedaliin*	Flavonoids	Phenolic acids	730213	386528	323361	3.20556e+06	2.59421e+06	4.29269e+06	2.58498e+06	1.87955e+06	1.66883e+06	-2.80904	down	-2.09051	down	-
Zbsp003857	3'-O-Methyltricetin-5-O-glucoside*	Flavonoids	Phenolic acids	730213	386528	323361	3.20556e+06	2.59421e+06	4.29269e+06	2.58498e+06	1.87955e+06	1.66883e+06	-2.80904	down	-2.09051	down	-
Xmyp005599	Kaempferol-3-O-galactoside-4'-O-glucoside	Flavonoids	Phenolic acids	94458.6	114742	111096	326778	423654	440516	261743	310462	232447	-1.89463	down	-1.32896	down	-
Lmhp003658	Monohydroxy-trimethoxyflavone-O-(6''-malonyl)glucoside	Flavonoids	Phenolic acids	689386	772134	741168	174356	190587	168238	411000	171127	167548	2.04657	up	1.55493	up	-
Wbtp006052	Protoapigenone	Flavonoids	Phenolic acids	164019	94348.7	91322.9	1.84051e+06	1.57807e+06	1.52597e+06	941954	1.1135e+06	982856	-3.82169	down	-3.11912	down	-
Zbsp004183	Tricin-5-O-(3'-malonyl)glucoside-7-O-glucoside	Flavonoids	Phenolic acids	554523	313785	503436	126558	144230	137675	201756	194417	169122	1.74773	up	1.27893	up	-
Zbsp004450	3'-O-Methyltricetin-7-O-glucoside	Flavonoids	Phenolic acids	375407	394288	301369	1.60785e+06	1.39808e+06	2.55622e+06	1.15174e+06	2.28303e+06	1.63827e+06	-2.3766	down	-2.24381	down	-
Lmsp004137	3,4,2',4',6'-Pentahydroxychalcone	Flavonoids	Phenolic acids	25676.7	44717.3	27748.9	90719.3	80239.9	90537.7	93619	99395.2	78610.3	-1.41384	down	-1.46866	down	C15525
Zmqp002952	Delphinidin-3-O-rutinoside-7-O-glucoside	Flavonoids	Phenolic acids	7142.81	9259.2	8576	56065.7	63941.3	66463	21424	13014.6	18298.3	-2.90021	down	-1.07815	down	-
Zbbp005255	Aureusidin	Flavonoids	Ketone compounds	14804.9	11961	23340.6	54495.8	76311.3	60809.5	42582.5	43734.3	25395.2	-1.93515	down	-1.15672	down	C08576
MWSHY0058	Luteolin (5,7,3',4'-Tetrahydroxyflavone)*	Flavonoids	Chromone	14804.9	11961	23340.6	54495.8	76311.3	60809.5	42582.5	43734.3	25395.2	-1.93515	down	-1.15672	down	C01514
Hmbp002730	Isoscutellarein*	Flavonoids	Aldehyde compounds	14804.9	11961	23340.6	54495.8	76311.3	60809.5	42582.5	43734.3	25395.2	-1.93515	down	-1.15672	down	C10097
Waptp04899	Jaceosidin-7-O-(6''-O-p-coumaroyl)glucoside-4'-O-glucoside	Flavonoids	Alcohol compounds	25106.4	25106.4	25106.4	309967	348699	279659	173356	125532	145090	-3.639	down	-2.5594	down	-
mws2627	Tamarixetin (3,3',5,7-Tetrahydroxy-4'-Methoxyflavone)	Flavonoids	Others	12381	17022.9	7606.8	1521.36	1521.36	1521.36	127597	94057.9	85934.7	3.01954	up	-3.055	down	C10188
Lmjp004404	Quercetagetin-3-Methyl Ether	Flavonoids	Coumarins	2200.88	2200.88	2200.88	21095.1	12840	12093.1	15630.4	15760	20268.7	-2.8014	down	-2.96791	down	-
Zmxp002867	Chrysoeriol-5,7-di-O-glucoside	Flavonoids	Lignans	193707	131431	141146	366596	366193	329590	338302	347674	315972	-1.18802	down	-1.10353	down	-
MWStz585	Nepetin-7-glucoside	Flavonoids	Flavonols	604296	390681	619850	1.70044e+06	1.94803e+06	2.58592e+06	1.84005e+06	1.86115e+06	1.68925e+06	-1.94887	down	-1.73902	down	-
ZBN0104	Kaempferol-3-O-(6'''-Caffeoyl)glucosyl-(1→2)-Galactoside	Flavonoids	Other Flavonoids	686250	783838	965201	1.4864e+06	1.55071e+06	2.01738e+06	3.14474e+06	3.7556e+06	2.9191e+06	-1.05347	down	-2.01155	down	-
pme1605	Kaempferol-3-O-robinobioside(Biorobin)*	Flavonoids	Aurones	582386	731931	615048	1.99785e+06	2.17062e+06	3.01727e+06	1.4062e+06	1.91651e+06	1.09072e+06	-1.89701	down	-1.19378	down	-
Zbdn007423	6,7-Dimethoxy-4-chromanone	Flavonoids	Flavones	367134	303301	354805	759009	818969	726840	1.0194e+06	1.03038e+06	1.09487e+06	-1.16869	down	-1.61694	down	-
Wbtn006810	6,7-dihydroxy-1,3-dimethoxyxanthen-9-one	Flavonoids	Flavanonols	2720.34	2720.34	2720.34	13601.7	23613.3	17865.1	21833.5	26858.7	17892.9	-2.75471	down	-3.02838	down	-
pme1598	Hesperetin-5-O-glucoside	Flavonoids	Flavanones	344090	203722	206338	687974	754877	888652	834509	981831	767570	-1.62834	down	-1.77663	down	-
mws0856	Quercetin-4'-O-glucoside (Spiraeoside)	Flavonoids	Flavonols	344090	203722	206338	687974	754877	888652	834509	981831	767570	-1.62834	down	-1.77663	down	-
mws1290	Kaempferol-3-O-(6''-p-Coumaroyl)glucoside (Tiliroside)*	Flavonoids	Alkaloids	3003.25	3003.25	3003.25	94345.1	70744.4	85170.6	29705.4	45917.6	15016.2	-4.7958	down	-3.33058	down	C17140
ZBN0043	Kaempferol-3-O-(2''-p-Coumaroyl)galactoside*	Flavonoids	Alkaloids	3003.25	3003.25	3003.25	94345.1	70744.4	85170.6	29705.4	45917.6	15016.2	-4.7958	down	-3.33058	down	-
MWSslk252	Didymin (Isosakuranetin-7-O-rutinoside)*	Flavonoids	Plumerane	3003.25	3003.25	3003.25	94345.1	70744.4	85170.6	29705.4	45917.6	15016.2	-4.7958	down	-3.33058	down	-
mws0791	Poncirin (Isosakuranetin-7-O-neohesperidoside)*	Flavonoids	Alkaloids	3003.25	3003.25	3003.25	94345.1	70744.4	85170.6	29705.4	45917.6	15016.2	-4.7958	down	-3.33058	down	C09830
mws1329	Quercetin-7-O-glucoside	Flavonoids	Piperidine alkaloids	97819.9	97819.9	97819.9	861795	624064	758694	520990	843109	489100	-2.93519	down	-2.65878	down	C12639
Lmtn002796	Aromadendrin-7-O-glucoside	Flavonoids	Quinoline alkaloids	59947.2	59947.2	59947.2	388255	527857	411191	299736	342238	423481	-2.8837	down	-2.56667	down	-
mws1360	Aromadendrin-3-O-rhamnoside; Engeletin	Flavonoids	Pyrrole alkaloids	2115.93	2115.93	2115.93	43979.9	30981.8	38275.1	21861.7	19788.8	10579.7	-4.15694	down	-3.04056	down	-
Jmgn002726	C-glucosyl-C-arabinosyl-2-hydroxynaringenin	Flavonoids	Alkaloids	60024.5	60024.5	60024.5	539684	590893	425202	315395	338871	300122	-3.11098	down	-2.40599	down	-
Lmtn002916	Mearnsetin-3-O-glucoronide	Flavonoids	Phenolamine	4744.84	4744.84	4744.84	30564.5	28767.5	23724.2	27753.3	40883.1	34867.3	-2.54469	down	-2.86222	down	-
MWStz454	Cannabiscitrin	Flavonoids	Alkaloids	19076.4	19076.4	19076.4	156946	152565	249531	105340	101892	143641	-3.28814	down	-2.61613	down	-
Wayn004603	Tricetin 3'-glucuronide	Flavonoids	Phenolamine	2567.9	2567.9	2567.9	29227.8	24059.9	29292.7	56020.7	14563.8	12839.5	-3.42218	down	-3.43684	down	-
Wasyqp3073	p-Coumaroyl Aminogalactitol	Phenolic acids	Phenolic acids	1.51078e+06	1.55681e+06	1.39918e+06	4.11779e+06	3.92926e+06	3.92423e+06	3.06165e+06	3.60189e+06	3.21404e+06	-1.42227	down	-1.14492	down	-
mws1212	Ferulic acid methyl ester	Phenolic acids	Phenolic acids	791523	801733	911010	2.25064e+06	2.03532e+06	1.81454e+06	2.97087e+06	2.84169e+06	2.76627e+06	-1.28454	down	-1.77639	down	-
pmp000087	2-Feruloyl-sn-glycerol	Phenolic acids	Alcohol compounds	43180.4	36607.5	22907.6	74879.6	118389	81767.4	73491.6	90243.9	53598.7	-1.42125	down	-1.08154	down	-
MWSHC2035	4-Methoxycinnamic acid	Phenolic acids	Alcohol compounds	21696.9	21696.9	21696.9	172978	170567	236502	208019	164813	167844	-3.15565	down	-3.05424	down	-
Hmhn003518	4-O-β-D-glucopyranosylferulic acid	Phenolic acids	Coumarins	1.82339e+06	1.5042e+06	1.78897e+06	7.22122e+06	7.23204e+06	7.29578e+06	7.50803e+06	7.72014e+06	7.38893e+06	-2.08771	down	-2.14417	down	-
Wasyqn2983	3-[4-(Beta-D-Glucopyranosyloxy)Phenyl]Propionic Acid*	Phenolic acids	Flavones	714001	848318	654606	1.83124e+06	1.88116e+06	1.90342e+06	1.88926e+06	1.86962e+06	1.92227e+06	-1.34094	down	-1.35762	down	-
mws2108	Cryptochlorogenic acid (4-O-Caffeoylquinic acid)*	Phenolic acids	Flavones	236719	170684	184624	1.22842e+06	1.05919e+06	1.28526e+06	544054	626348	523353	-2.59335	down	-1.51649	down	-
Lman002731	Grevilloside F	Phenolic acids	Flavones	116330	95205.8	80430.9	412847	391985	412071	432184	593109	513561	-2.05934	down	-2.39798	down	-
Hmhn003067	Phenylpropionic acid-O-β-D-glucopyranoside*	Phenolic acids	Flavones	1.69925e+06	1.82422e+06	1.42046e+06	3.76727e+06	3.43218e+06	4.01618e+06	2.77152e+06	4.62627e+06	4.23733e+06	-1.18178	down	-1.23475	down	-
Rfn048602	Melilotoside*	Phenolic acids	Flavones	1.69925e+06	1.82422e+06	1.42046e+06	3.76727e+06	3.43218e+06	4.01618e+06	2.77152e+06	4.62627e+06	4.23733e+06	-1.18178	down	-1.23475	down	-
pmn001419	1-O-p-Coumaroyl-β-D-glucose*	Phenolic acids	Flavonols	3.36978e+06	3.52643e+06	3.00653e+06	7.78999e+06	7.46023e+06	8.87342e+06	9.51611e+06	7.19102e+06	8.5578e+06	-1.28455	down	-1.35124	down	C16827
Zmhn002301	p-Coumaric acid-4-O-glucoside*	Phenolic acids	Flavones	3.36978e+06	3.52643e+06	3.00653e+06	7.78999e+06	7.46023e+06	8.87342e+06	9.51611e+06	7.19102e+06	8.5578e+06	-1.28455	down	-1.35124	down	C06739
pmb2833	3-O-Feruloylquinic acid-O-glucoside*	Phenolic acids	Flavones	885637	919290	1.00867e+06	2.47519e+06	2.08318e+06	2.30156e+06	2.12851e+06	2.25858e+06	2.00946e+06	-1.28578	down	-1.18488	down	-
pmb2554	5-O-Feruloyl quinic acid glucoside*	Phenolic acids	Flavonols	885637	919290	1.00867e+06	2.47519e+06	2.08318e+06	2.30156e+06	2.12851e+06	2.25858e+06	2.00946e+06	-1.28578	down	-1.18488	down	-
Zaln004057	4-caffeoylshikimic acid*	Phenolic acids	Flavones	919128	838699	700326	3.22735e+06	3.05413e+06	3.22249e+06	1.00061e+07	7.9936e+06	1.02757e+07	-1.95096	down	-3.5239	down	-
Zaln004082	3-O-caffeoylshikimic acid*	Phenolic acids	Chalcones	939014	818382	780067	2.89609e+06	3.24165e+06	3.14802e+06	1.02655e+07	9.28582e+06	1.10668e+07	-1.87163	down	-3.59293	down	-
Lmhn003074	Feruloylmalic acid	Phenolic acids	Anthocyanidins	115996	159248	169021	504182	436477	514939	347316	486046	423197	-1.71212	down	-1.49999	down	-
Waptn02000	Fertaric acid glucoside	Phenolic acids	Flavones	31797.8	59690	65365.8	362135	308886	345516	109529	188113	150446	-2.69617	down	-1.51436	down	-
mws0178	Chlorogenic acid (3-O-Caffeoylquinic acid)*	Phenolic acids	Other Flavonoids	297571	223681	137265	1.47804e+06	1.39929e+06	1.47356e+06	702494	978089	566669	-2.72402	down	-1.77087	down	C00852
mad2394	Sinapoyl-p-coumaroyltartaric acid	Phenolic acids	Other Flavonoids	4114.89	4114.89	4114.89	74695.1	40656.8	40381.6	23648.2	40063.8	31976	-3.65712	down	-2.95445	down	-
Wacyn05614	3-O-Caffeoyl-4-O-p-Coumaroylquinic acid*	Phenolic acids	Flavanones	143760	106006	179024	425993	356911	355467	884718	918630	820727	-1.40863	down	-2.61347	down	-
pmn001420	1-O-Caffeoyl-β-D-glucose*	Phenolic acids	Flavonols	737298	512242	574391	1.8681e+06	1.81905e+06	1307716	2.99331e+06	3.73524e+06	2.79019e+06	-1.4534	down	-2.38372	down	C10433
Zmhn001793	6-O-Caffeoyl-D-glucose*	Phenolic acids	Flavonols	737298	512242	574391	1.8681e+06	1.81905e+06	1307716	2.99331e+06	3.73524e+06	2.79019e+06	-1.4534	down	-2.38372	down	-
pmb3062	1-O-Eudesmoylquinic acid	Phenolic acids	Flavonols	42302.3	12556.2	15857.2	100221	99148.4	54734.3	60264.1	73567.9	52453.8	-1.84531	down	-1.39741	down	-
Zmjn004640	2,6-Diferuloyl-2'-acetylsucrose	Phenolic acids	Flavanones	91810.5	111521	83107.2	16621.4	16621.4	16621.4	952871	995922	1.24674e+06	2.52214	up	-3.47976	down	-
Wacyn05736	3-O-Caffeoyl-5-O-p-Coumaroylquinic acid*	Phenolic acids	Flavanones	143760	139837	130096	330236	376082	432130	933706	795715	789666	-1.46044	down	-2.60627	down	-
pmn001320	1-O-p-Cumaroylglycerol	Phenolic acids	Flavonols	3369.53	3369.53	3369.53	73467.1	69334.9	71849.5	26916.1	28355.2	16847.7	-4.40834	down	-2.8348	down	-
Hmbn003347	Regaloside F	Phenolic acids	Flavanonols	5087.38	5087.38	5087.38	63989.1	143771	89865.7	44444.9	27893.5	25436.9	-4.28547	down	-2.67951	down	-
Wasn002933	1-O-(3,4,5-Trimethoxybenzoyl)-B-D-Glucopyranoside	Phenolic acids	Flavones	101357	85019.9	93455.9	324228	209885	359157	388954	607889	439856	-1.67453	down	-2.36012	down	-
Lmhn002321	Vnilloylcaffeoyltartaric acid	Phenolic acids	Piperidine alkaloids	2238.95	2238.95	2238.95	77728.3	11194.7	46533.2	48473.7	34401.5	67320.2	-4.3339	down	-4.48291	down	-
Zbfn002169	3'-p-Coumaroyl-sucrose	Phenolic acids	Plumerane	35673.1	46569	31503.9	182796	182518	112516	6300.79	6300.79	6300.79	-2.07068	down	2.58918	up	-
Wafn002319	4-O-(3'-O-alpha-D-Glucopyranosyl)caffeoylquinic acid	Phenolic acids	Alkaloids	5083.84	5083.84	5083.84	25419.2	33551.3	27851.2	49669.3	66574.2	62389.7	-2.5091	down	-3.54998	down	-
Lmhn002140	Feruloyltartaric acid (Fertaric acid)	Phenolic acids	Pyrrole alkaloids	4616.93	4616.93	4616.93	107373	31148.2	68362.9	44141	23084.7	43905.1	-3.90078	down	-3.00422	down	-
pmb2936	Disinapoyl glucoside	Phenolic acids	Plumerane	93806.7	145770	123585	31452.1	67913.1	55158	65014.8	35436.2	64340.1	1.23279	up	1.13997	up	-
Lmbn015605	Phthalic acid,6-ethyl-3-octylbutyl ester	Phenolic acids	Phenolamine	2527.66	2527.66	2527.66	14271.6	13324.8	13268.5	17021.8	20066	19872.7	-2.43003	down	-2.90913	down	-
Hmzp006046	Sesaminol 2-O-Beta-D-Glucoside	Lignans and Coumarins	Phenolic acids	44309.8	41186.7	32437.6	109278	98391.2	95099.4	148889	151189	138514	-1.36024	down	-1.8949	down	-
pmb0235	O-Feruloyl coumarin	Lignans and Coumarins	Coumarins	117747	106069	96782.8	7661.03	7661.03	7661.03	7661.03	7661.03	7661.03	3.80212	up	3.80212	up	-
Ymjm000134	7R-Dihydrodehydrodiconferyl alcohol 4-O-β-D-glucopyranoside	Lignans and Coumarins	Flavonols	111531	116492	96544.2	609162	591859	541749	1.55623e+06	1.86635e+06	1.68008e+06	-2.42479	down	-3.97466	down	-
pmn001572	Agrimonolide-6-O-glucoside	Lignans and Coumarins	Flavonols	33733	47261	38313.6	162852	172440	129642	262311	217384	298263	-1.96234	down	-2.70501	down	-
MWSmce025	Fraxetin-8-O-glucoside (Fraxin)	Lignans and Coumarins	Flavonols	8794.34	8794.34	8794.34	90007.5	87208.7	43971.7	107583	100649	80381.1	-3.06759	down	-3.45145	down	C09266
Lmbn001162	Cichoriin*	Lignans and Coumarins	Alkaloids	10255.6	10255.6	10255.6	81767.3	76985.5	51278.1	130440	123020	145831	-2.77115	down	-3.69799	down	C09206
Lmbn001181	Fraxetin-7,8-di-O-glucoside	Lignans and Coumarins	Alkaloids	18342.1	18342.1	18342.1	142370	147862	180403	108488	269769	519515	-3.09642	down	-4.02816	down	-
Cmlp002163	Gentioflavoside	Terpenoids	Monoterpenoids	42055.1	33685.2	39110	96421.9	66353.9	75137.7	134772	111931	136263	-1.05068	down	-1.73746	down	-
pmp000702	3'-O-D-glucosylgentiopicroside	Terpenoids	Sesquiterpenoids	80164.5	92402.8	121403	265154	236007	228165	519325	756386	749199	-1.31089	down	-2.78411	down	-
pmp001066	6'-O-Sinapoylgeniposide	Terpenoids	Others	14698.2	14698.2	14698.2	402729	299073	364957	407782	275482	299012	-4.59648	down	-4.47745	down	-
Wasn003817	Glucosyl 5,8-dihydroxy-2,6-dimethylocta-2,6-dienoic acid	Terpenoids	Flavones	108172	94511.5	124846	946125	692014	717773	542312	589848	532933	-2.84659	down	-2.34591	down	-
Hmcn000773	6'-O-Glucosylaucubin	Terpenoids	Flavones	69141.8	74549.8	53771	36488.8	33318.2	22693.1	25383.9	26763.1	23694.4	1.09405	up	1.38052	up	-
Smnp001863	8-O-methyl-7-hydroxyaloin B	Quinones	Phenolic acids	120951	63165.4	83810.5	864145	605172	818294	445223	361553	360723	-3.09393	down	-2.12351	down	-
WaTKp01218	2-(2-Ethynyl-2,4-cyclopentadien-1-ylidene)ethenol	Others	Phenolic acids	1.06509e+06	1.08374e+06	1.0532e+06	489434	433281	381265	310759	374769	306475	1.29606	up	1.69057	up	-
Wbmp003302	Frambinone	Others	Phenolic acids	601249	581094	551260	1.57939e+06	1.27223e+06	1.42523e+06	1.17109e+06	1.45466e+06	1.14099e+06	-1.30277	down	-1.11954	down	-
MWSHY0141	7-Hydroxy-4-chromone	Others	Ketone compounds	19069.2	19069.2	19069.2	134620	129329	95346	196682	189637	162073	-2.65089	down	-3.26093	down	-
mws0009	Coniferaldehyde	Others	Others	8145.03	8145.03	8145.03	140450	40725.2	66793.2	131004	151248	111241	-3.34313	down	-4.00931	down	C02666
zjgp122317	4-O-(2''-O-acetyl-6''-P-coumaroyl-β-D-glucopyranosyl)-P-coumaric acid	Others	Ketone compounds	938921	1.02973e+06	1.10375e+06	187784	187784	187784	1.36384e+07	1.44754e+07	1.4256e+07	2.44726	up	-3.7856	down	-
Hmsn002272	Demethyl coniferin	Others	Coumarins	714001	848318	654606	1.83124e+06	1.88116e+06	1.90342e+06	1.88926e+06	1.86962e+06	1.92227e+06	-1.34094	down	-1.35762	down	-
Lmtn002233	Androsin	Others	Coumarins	714001	848318	654606	1.83124e+06	1.88116e+06	1.90342e+06	1.88926e+06	1.86962e+06	1.92227e+06	-1.34094	down	-1.35762	down	-
Wcfn007146	Smiglaside C (Not Validated) + 1Acetyl	Others	Flavones	610893	569433	591510	2.20554e+06	1.97458e+06	1.93641e+06	1.97265e+06	2.07085e+06	1.88981e+06	-1.78747	down	-1.74359	down	-
MWSmce264	Hydroxytyrosol	Others	Flavones	146832	141506	169099	303312	311037	340838	392060	407863	386175	-1.06221	down	-1.37457	down	-
Lcsn000626	Rubusin B	Others	Flavonols	526351	428934	380444	862654	906715	982690	870606	1.1894e+06	796167	-1.04288	down	-1.09646	down	-
mws0906	Coniferin	Others	Flavonols	733235	716314	749991	1.52209e+06	1.58399e+06	1.47956e+06	2.70776e+06	3.10517e+06	2.87721e+06	-1.05992	down	-1.98218	down	C00761
Wbtn006721	6,8-dihydroxy-3-methyl-9-oxoxanthene-1-carboxylic acid	Others	Alkaloids	19241.3	10612.8	16606.6	145322	133359	162287	86055.7	95162.1	106904	-3.24659	down	-2.63259	down	-
Wayn004278	3-O-Methylellagic acid 4'-rhamnoside	Tannins	Alkaloids	1778.69	1778.69	1778.69	16163.1	8893.44	13140.1	24705.8	14737.1	20259	-2.8396	down	-3.48393	down	-
mws0853	Sinapyl alcohol	Others	Pyridine alkaloids	12119.8	19878.4	12221.1	2423.97	2423.97	2423.97	55298.6	33064.9	28336.7	2.60427	up	-1.40006	down	C02325
Lmfn001158	Ginnalin A (2,6-Di-O-Galloyl-1,5-Anhydro-D-Glucitol)	Tannins	Pyridine alkaloids	10173.7	9577.98	21318.3	1915.6	1915.6	1915.6	1915.6	1915.6	1915.6	2.83726	up	2.83726	up	-
