# Supplementary material for: Transcriptomic and metabolomic analyses reveal OsACL-A2 coordinates light signaling, stress responses, and metabolic changes in rice
Source: Front Plant Sci. 2026 Apr 10;17:1789851. doi: 10.3389/fpls.2026.1789851 (PMC13105920; doi:10.3389/fpls.2026.1789851)
Supplement: Supplementary Table 10 — Lesion-associated DAMs associated with phenylpropanoid/flavonoid metabolites and derivatives in lmm64-L. [file Table10.xlsx]

## Sheet: Sheet5
Supplementary Table 10 Lesion-associated DAMs associated with phenylpropanoid/flavonoid metabolites and derivatives in lmm64-L.
Compounds	Class II	WT-L	lmm64-L	lmm64-D	log2FC (lmm64-L/WT-L)	Trend	log2FC (lmm64-L/lmm64-D)	Trend	cpd_ID
Luteolin-7-O-glucoside (Cynaroside)	Flavones	6.97008e+07	1.79767e+07	4.59192e+07	-1.95505	↓	-1.35297	↓	C03951
3,4,2',4',6'-Pentahydroxychalcone	Chalcones	87165.7	32714.3	90541.5	-1.41384	↓	-1.46866	↓	C15525
Luteolin (5,7,3',4'-Tetrahydroxyflavone)*	Flavones	63872.2	16702.2	37237.3	-1.93515	↓	-1.15672	↓	C01514
Chlorogenic acid (3-O-Caffeoylquinic acid)*	Phenolic acids	1.4503e+06	219506	749084	-2.72402	↓	-1.77087	↓	C00852
p-Coumaroyl Aminogalactitol	Phenolic acids	3.99043e+06	1.48892e+06	3.29253e+06	-1.42227	↓	-1.14492	↓	-
Jaceosidin-7-O-(6''-O-p-coumaroyl)glucoside-4'-O-glucoside	Flavones	312775	25106.4	147993	-3.639	↓	-2.5594	↓	-
4-O-(2''-O-acetyl-6''-P-coumaroyl-β-D-glucopyranosyl)-P-coumaric acid	Others	187784	1.02413e+06	1.41233e+07	2.44726	↑	-3.7856	↓	-
1-O-p-Coumaroyl-β-D-glucose*	Phenolic acids	8.04121e+06	3.30091e+06	8.42164e+06	-1.28455	↓	-1.35124	↓	C16827
Sinapoyl-p-coumaroyltartaric acid	Phenolic acids	51911.2	4114.89	31896	-3.65712	↓	-2.95445	↓	-
3'-p-Coumaroyl-sucrose	Phenolic acids	159277	37915.4	6300.79	-2.07068	↓	2.58918	↓	-
3-O-Caffeoyl-4-O-p-Coumaroylquinic acid*	Phenolic acids	379457	142930	874691	-1.40863	↓	-2.61347	↓	-
3-O-Caffeoyl-5-O-p-Coumaroylquinic acid*	Phenolic acids	379483	137898	839696	-1.46044	↓	-2.60627	↓	-
Cryptochlorogenic acid (4-O-Caffeoylquinic acid)*	Phenolic acids	1.19096e+06	197343	564585	-2.59335	↓	-1.51649	↓	-
Kaempferol-3-O-(6'''-Caffeoyl)glucosyl-(1→2)-Galactoside	Flavonols	1.68483e+06	811763	3.27315e+06	-1.05347	↓	-2.01155	↓	-
4-caffeoylshikimic acid*	Phenolic acids	3.16799e+06	819384	9.42511e+06	-1.95096	↓	-3.5239	↓	-
3-O-caffeoylshikimic acid*	Phenolic acids	3.09526e+06	845821	1.0206e+07	-1.87163	↓	-3.59293	↓	-
1-O-Caffeoyl-β-D-glucose*	Phenolic acids	1.66496e+06	607977	3.17292e+06	-1.4534	↓	-2.38372	↓	C10433
6-O-Caffeoyl-D-glucose*	Phenolic acids	1.66496e+06	607977	3.17292e+06	-1.4534	↓	-2.38372	↓	-
Vnilloylcaffeoyltartaric acid	Phenolic acids	45152.1	2238.95	50065.1	-4.3339	↓	-4.48291	↓	-
4-O-(3'-O-alpha-D-Glucopyranosyl)caffeoylquinic acid	Phenolic acids	28940.6	5083.84	59544.4	-2.5091	↓	-3.54998	↓	-
Kaempferol-3-O-(6''-p-Coumaroyl)glucoside (Tiliroside)*	Flavonols	83420	3003.25	30213.1	-4.7958	↓	-3.33058	↓	C17140
Kaempferol-3-O-(2''-p-Coumaroyl)galactoside*	Flavonols	83420	3003.25	30213.1	-4.7958	↓	-3.33058	↓	-
Kaempferol-4'-O-glucoside*	Flavonols	6.58544e+07	1.82265e+07	4.40436e+07	-1.85324	↓	-1.2729	↓	-
Kaempferol-3-O-galactoside-4'-O-glucoside	Flavonols	396983	106766	268218	-1.89463	↓	-1.32896	↓	-
Kaempferol-3-O-robinobioside(Biorobin)*	Flavonols	2.39524e+06	643122	1.47115e+06	-1.89701	↓	-1.19378	↓	-
