# Supplementary material for: Transcriptomic and metabolomic analyses reveal OsACL-A2 coordinates light signaling, stress responses, and metabolic changes in rice
Source: Front Plant Sci. 2026 Apr 10;17:1789851. doi: 10.3389/fpls.2026.1789851 (PMC13105920; doi:10.3389/fpls.2026.1789851)
Supplement: Supplementary Table 11 — Several well-characterized ROS-related genes. [file Table11.xlsx]

## Sheet: Sheet6
Supplementary Table 11. Several well-characterized ROS-related genes
	Gene ID	gene_name	KO	gene_description	WT-D_vs_WT-L	lmm64-L_vs_lmm64-D	lmm64-L_vs_WT-L	lmm64-D_vs_WT-D
SOD	Os06g0143000	SodB	K04564	superoxide dismutase, Fe-Mn family	--	Difference	--	--																	+	OsGpx3	--	K00432	glutathione peroxidase			Glutathione peroxidase	GO:0005737,cytoplasm; GO:0004602,glutathione peroxidase activity; GO:0047066,phospholipid-hydroperoxide glutathione peroxidase activity; GO:0006979,response to oxidative stress; GO:0003674,molecular_function; GO:0003824,catalytic activity; GO:0004601,peroxidase activity; GO:0016209,antioxidant activity; GO:0016491,oxidoreductase activity; GO:0016684,oxidoreductase activity, acting on peroxide as …	PF00255.22:Glutathione peroxidase	--	--	--
	Os03g0219200	OsSOD2	K04565	superoxide dismutase, Cu-Zn family	Difference	--	--	--																	+	OsGpx1	--	K00432	glutathione peroxidase			Glutathione peroxidase	GO:0005737,cytoplasm; GO:0004602,glutathione peroxidase activity; GO:0047066,phospholipid-hydroperoxide glutathione peroxidase activity; GO:0006979,response to oxidative stress; GO:0003674,molecular_function; GO:0003824,catalytic activity; GO:0004601,peroxidase activity; GO:0016209,antioxidant activity; GO:0016491,oxidoreductase activity; GO:0016684,oxidoreductase activity, acting on peroxide as …	PF00255.22:Glutathione peroxidase	--	--	--
	Os03g0351500	SODCC1	K04565	superoxide dismutase, Cu-Zn family	--	Difference	--	--																	+	OsGpx4	--	K00432	glutathione peroxidase			Glutathione peroxidase	GO:0009507,chloroplast; GO:0005886,plasma membrane; GO:0004602,glutathione peroxidase activity; GO:0004601,peroxidase activity; GO:1900367,positive regulation of defense response to insect; GO:0006979,response to oxidative stress; GO:0003674,molecular_function; GO:0003824,catalytic activity; GO:0016209,antioxidant activity; GO:0016491,oxidoreductase activity; GO:0016684,oxidoreductase activity, a…	PF00255.22:Glutathione peroxidase	--	--	--
	Os07g0665200	Cu/Zn-SOD	K04565	superoxide dismutase, Cu-Zn family	--	--	--	Difference																	+	SodB	--	K04564	superoxide dismutase, Fe-Mn family	Fe] 2, chloroplastic (A)		Manganese superoxide dismutase	GO:0042644,chloroplast nucleoid; GO:0009579,thylakoid; GO:0046872,metal ion binding; GO:0004784,superoxide dismutase activity; GO:0003674,molecular_function; GO:0005488,binding; GO:0043167,ion binding; GO:0043169,cation binding; GO:0003824,catalytic activity; GO:0016209,antioxidant activity; GO:0016491,oxidoreductase activity; GO:0016721,oxidoreductase activity, acting on superoxide radicals as a…	PF00081.25:Iron/manganese superoxide dismutases, alpha-hairpin domain	--	--	--
	Os08g0561700	OsSOD4	K04565	superoxide dismutase, Cu-Zn family	Difference	Difference	Difference	Difference																	-	OsSOD2	--	K04565	superoxide dismutase, Cu-Zn family	Cu-Zn] 2 isoform X1 (A)		Cu2+/Zn2+ superoxide dismutase SOD1	GO:0005737,cytoplasm; GO:0046872,metal ion binding; GO:0004784,superoxide dismutase activity; GO:0003674,molecular_function; GO:0005488,binding; GO:0043167,ion binding; GO:0043169,cation binding; GO:0003824,catalytic activity; GO:0016209,antioxidant activity; GO:0016491,oxidoreductase activity; GO:0016721,oxidoreductase activity, acting on superoxide radicals as acceptor; GO:0005575,cellular_comp…	PF00080.23:Copper/zinc superoxide dismutase (SODC)	--	--	--
																									+	SODCC1	--	K04565	superoxide dismutase, Cu-Zn family	Cu-Zn] 1 (A)		Cu2+/Zn2+ superoxide dismutase SOD1	GO:0005737,cytoplasm; GO:0046872,metal ion binding; GO:0004784,superoxide dismutase activity; GO:0003674,molecular_function; GO:0005488,binding; GO:0043167,ion binding; GO:0043169,cation binding; GO:0003824,catalytic activity; GO:0016209,antioxidant activity; GO:0016491,oxidoreductase activity; GO:0016721,oxidoreductase activity, acting on superoxide radicals as acceptor; GO:0005575,cellular_comp…	PF00080.23:Copper/zinc superoxide dismutase (SODC)	--	--	--
CAT	Os01g0209800	--	--		--	Difference	--	--																	+	OsSOD4	--	K04565	superoxide dismutase, Cu-Zn family	Cu-Zn], chloroplastic (A)		Cu2+/Zn2+ superoxide dismutase SOD1	GO:0009507,chloroplast; GO:0005507,copper ion binding; GO:0004784,superoxide dismutase activity; GO:0071484,cellular response to light intensity; GO:0071457,cellular response to ozone; GO:0071472,cellular response to salt stress; GO:0071329,cellular response to sucrose stimulus; GO:0071493,cellular response to UV-B; GO:0035195,miRNA-mediated gene silencing; GO:0019430,removal of superoxide radica…	PF00080.23:Copper/zinc superoxide dismutase (SODC)	--	--	--
	Os02g0115700	--	ko00380	: Tryptophan metabolism; ko00630: Glyoxylate and dicarboxylate metabolism; ko01100: Metabolic pathways; ko01110: Bios	Difference	Difference	--	Difference
	Os03g0131200	--	ko00380	: Tryptophan metabolism; ko00630: Glyoxylate and dicarboxylate metabolism; ko01100: Metabolic pathways; ko01110: Bios	Difference	--	Difference	--
	Os06g0727200	--	ko00380	: Tryptophan metabolism; ko00630: Glyoxylate and dicarboxylate metabolism; ko01100: Metabolic pathways; ko01110: Bios	Difference	--	--	--																	OsCAT1	--	K03294 basic amino acid/polyamine antiporter, APA family | (RefSeq) cationic amino acid transporter 1 (A)	--				GO:0016021,integral component of membrane; GO:0005886,plasma membrane; GO:0015171,amino acid transmembrane transporter activity; GO:0005313,L-glutamate transmembrane transporter activity; GO:0015189,L-lysine transmembrane transporter activity; GO:0006865,amino acid transport; GO:0003674,molecular_function; GO:0005215,transporter activity; GO:0005342,organic acid transmembrane transporter activity…	PF13520.9:Amino acid permease	--	--	--
	Os12g0156866	--	--		Difference	--	--	--																	CATA1	--	K03781 catalase [EC:1.11.1.6] | (RefSeq) catalase isozyme A (A)	ko00380	: Tryptophan metabolism; ko00630: Glyoxylate and dicarboxylate metabolism; ko01100: Metabolic pathways; ko01110: Bios		econdary metabolites; ko01200: Carbon metabolism; ko04016: MAPK signaling pathway - plant; ko04146: Peroxisome	GO:0009514,glyoxysome; GO:0005886,plasma membrane; GO:0004096,catalase activity; GO:0020037,heme binding; GO:0046872,metal ion binding; GO:0007623,circadian rhythm; GO:0042744,hydrogen peroxide catabolic process; GO:0009737,response to abscisic acid; GO:0009617,response to bacterium; GO:0009408,response to heat; GO:0042542,response to hydrogen peroxide; GO:0009416,response to light stimulus; GO:1…	PF00199.22:Catalase	--	--	--
																									CATC	--	K03781 catalase [EC:1.11.1.6] | (RefSeq) catalase-1 (A)	ko00380	: Tryptophan metabolism; ko00630: Glyoxylate and dicarboxylate metabolism; ko01100: Metabolic pathways; ko01110: Bios		econdary metabolites; ko01200: Carbon metabolism; ko04016: MAPK signaling pathway - plant; ko04146: Peroxisome	GO:0009514,glyoxysome; GO:0005777,peroxisome; GO:0005886,plasma membrane; GO:0004096,catalase activity; GO:0020037,heme binding; GO:0046872,metal ion binding; GO:0045454,cell redox homeostasis; GO:0007623,circadian rhythm; GO:0050665,hydrogen peroxide biosynthetic process; GO:0042744,hydrogen peroxide catabolic process; GO:0033484,nitric oxide homeostasis; GO:0017014,protein nitrosylation; GO:000…	PF00199.22:Catalase	--	--	--
																									CATB	--	K03781 catalase [EC:1.11.1.6] | (RefSeq) catalase isozyme B (A)	ko00380	: Tryptophan metabolism; ko00630: Glyoxylate and dicarboxylate metabolism; ko01100: Metabolic pathways; ko01110: Bios		econdary metabolites; ko01200: Carbon metabolism; ko04016: MAPK signaling pathway - plant; ko04146: Peroxisome	GO:0005737,cytoplasm; GO:0009514,glyoxysome; GO:0005777,peroxisome; GO:0005886,plasma membrane; GO:0004096,catalase activity; GO:0020037,heme binding; GO:0046872,metal ion binding; GO:0007623,circadian rhythm; GO:0042744,hydrogen peroxide catabolic process; GO:1900034,regulation of cellular response to heat; GO:0009737,response to abscisic acid; GO:0009646,response to absence of light; GO:0046686…	PF00199.22:Catalase	--	--	--
																									OsCAT9	--	K03294 basic amino acid/polyamine antiporter, APA family | (RefSeq) cationic amino acid transporter 1 (A)	--				GO:0031969,chloroplast membrane; GO:0016021,integral component of membrane; GO:0005886,plasma membrane; GO:0015171,amino acid transmembrane transporter activity; GO:0006865,amino acid transport; GO:0009624,response to nematode; GO:0003674,molecular_function; GO:0005215,transporter activity; GO:0005342,organic acid transmembrane transporter activity; GO:0022857,transmembrane transporter activity; …	PF13520.9:Amino acid permease	--	--	--
